# Supplementary material for: 3-(4-Bromo­phen­yl)quinazolin-4(3H)-one
Source: Acta Crystallogr Sect E Struct Rep Online. 2011 Oct 12;67(Pt 11):o2928. doi: 10.1107/S1600536811040736 (PMC3247341; doi:10.1107/S1600536811040736)
Supplement: Supplementary file 1 [file e-67-o2928-sup1.cif]

##############################################################################
#                                                                            #
# This CIF contains the data in a paper accepted for publication in          #
# Acta Crystallographica Section E. It conforms to the requirements of       #
# Notes for Authors for Acta Crystallographica Section E, and has been       #
# peer reviewed under the auspices of the IUCr Commission on Journals.       #
#                                                                            #
# Full details of the Crystallographic Information File format               #
# are given in the paper "The Crystallographic Information File (CIF):       #
# a New Standard Archive File for Crystallography" by S. R. Hall, F. H.      #
# Allen and I. D. Brown [Acta Cryst. (1991), A47, 655-685].                  #
#                                                                            #
# The current version of the core CIF dictionary is obtainable from          #
# ftp://ftp.iucr.org/pub/cif_core.dic.                                       #
#                                                                            #
# Software is freely available for graphical display of the structure(s)     #
# in this CIF. For information consult the CIF software page                 #
# http://www.iucr.org/resources/cif/software.                                #
#                                                                            #
# This file may be used for bona fide research purposes within the           #
# scientific community so long as proper attribution is given to the journal # 
# article from which it was obtained.                                        #
#                                                                            #
##############################################################################
data_global
_audit_creation_method     SHELXL-97
_journal_date_recd_electronic     2011-09-15
_journal_date_accepted     2011-10-03
_journal_name_full     'Acta Crystallographica, Section E'
_journal_year     2011
_journal_volume     67
_journal_issue     11
_journal_page_first     o2928
_journal_page_last     o2928
_journal_paper_category     QO
_journal_coeditor_code     IM2320
_publ_contact_author_name     'D.Velmurugan'
_publ_contact_author_address
;  CAS in Crystallography and Biophysics
   University of madras
   Maraimalai campus(guindy campus)
   Chennai - 600 025
   India.
;
_publ_contact_author_email     'shirai2011@gmail.com'
_publ_contact_author_fax     '044 091 2499 3057'
_publ_contact_author_phone     '044 091 24484170'
_publ_section_title
;
3-(4-Bromophenyl)quinazolin-4(3<i>H</i>)-one
;
loop_
    _publ_author_name
    _publ_author_address
    'T. Srinivasan'
;   Centre of Advanced Study in Crystallography and Biophysics
    University of Madras
    Guindy Campus
    Chennai 600 025
     India
;
    'S. Suhitha'
;   Centre of Advanced Study in Crystallography and Biophysics
    University of Madras
    Guindy Campus
    Chennai 600 025
     India
;
    'M. Gnana Ruba Priya'
;
    Department of Chemistry
    Sastra University
    Thanjavur 613 402
    India
;
    'K. Girija'
;
    Mother Theresa Postgraduate & Health Science
    Puducherry 605 006
    India
;
    'N. Ravi Chandran'
;   Department of Carism
    Sastra University
    Thanjavur 613 402
    India
;
    'D. Velmurugan'
;
    Centre of Advanced Study in Crystallography and Biophysics
    University of Madras
    Guindy Campus
    Chennai 600 025
    India
;
data_I
_audit_creation_method     SHELXL-97
_chemical_name_systematic
;
3-(4-Bromophenyl)quinazolin-4(3<i>H</i>)-one
;
_chemical_name_common     ?
_chemical_formula_moiety     'C14 H9 Br N2 O'
_chemical_formula_sum     'C14 H9 Br N2 O'
_chemical_formula_iupac     'C14 H9 Br N2 O'
_chemical_formula_weight     301.14
_chemical_melting_point     ?
_symmetry_cell_setting     monoclinic
_symmetry_space_group_name_H-M     'P 21/n'
_symmetry_space_group_name_Hall     '-P 2yn'
loop_
    _symmetry_equiv_pos_as_xyz
    'x, y, z'
    '-x+1/2, y+1/2, -z+1/2'
    '-x, -y, -z'
    'x-1/2, -y-1/2, z-1/2'
_cell_length_a     16.961(3)
_cell_length_b     3.9530(8)
_cell_length_c     17.698(3)
_cell_angle_alpha     90.00
_cell_angle_beta     93.168(11)
_cell_angle_gamma     90.00
_cell_volume     1184.8(4)
_cell_formula_units_Z     4
_cell_measurement_reflns_used     2840
_cell_measurement_theta_min     1.62
_cell_measurement_theta_max     28.30
_cell_measurement_temperature     293(2)
_exptl_crystal_description     Block
_exptl_crystal_colour     Colourless
_exptl_crystal_size_max     0.20
_exptl_crystal_size_mid     0.20
_exptl_crystal_size_min     0.20
_exptl_crystal_density_diffrn     1.688
_exptl_crystal_density_meas     ?
_exptl_crystal_density_method     'not measured'
_exptl_crystal_F_000     600
_exptl_absorpt_coefficient_mu     3.457
_exptl_absorpt_correction_type     none
_exptl_absorpt_process_details     ?
_exptl_absorpt_correction_T_min     ?
_exptl_absorpt_correction_T_max     ?
_exptl_special_details     ?
_diffrn_ambient_temperature     293(2)
_diffrn_radiation_type     MoK\a
_diffrn_radiation_wavelength     0.71073
_diffrn_radiation_source     'fine-focus sealed tube'
_diffrn_radiation_monochromator     graphite
_diffrn_measurement_device_type     'Bruker SMART APEXII area-detector'
_diffrn_measurement_method     '\w and \f'
_diffrn_detector_area_resol_mean     ?
_diffrn_reflns_number     10371
_diffrn_reflns_av_R_equivalents     0.0501
_diffrn_reflns_av_sigmaI/netI     0.0554
_diffrn_reflns_theta_min     1.62
_diffrn_reflns_theta_max     28.30
_diffrn_reflns_theta_full     28.30
_diffrn_measured_fraction_theta_max     0.963
_diffrn_measured_fraction_theta_full     0.963
_diffrn_reflns_limit_h_min     -22
_diffrn_reflns_limit_h_max     14
_diffrn_reflns_limit_k_min     -4
_diffrn_reflns_limit_k_max     5
_diffrn_reflns_limit_l_min     -23
_diffrn_reflns_limit_l_max     23
_diffrn_standards_number     ?
_diffrn_standards_interval_count     ?
_diffrn_standards_interval_time     ?
_diffrn_standards_decay_%     ?
_refine_special_details
;
 Refinement of F^2^ against ALL reflections.  The weighted R-factor wR and
 goodness of fit S are based on F^2^, conventional R-factors R are based
 on F, with F set to zero for negative F^2^. The threshold expression of
 F^2^ > 2sigma(F^2^) is used only for calculating R-factors(gt) etc. and is
 not relevant to the choice of reflections for refinement.  R-factors based
 on F^2^ are statistically about twice as large as those based on F, and R-
 factors based on ALL data will be even larger.
;
_reflns_number_total     2840
_reflns_number_gt     1772
_reflns_threshold_expression     I>2sigma(I)
_refine_ls_structure_factor_coef     Fsqd
_refine_ls_matrix_type     full
_refine_ls_R_factor_all     0.0797
_refine_ls_R_factor_gt     0.0360
_refine_ls_wR_factor_gt     0.0806
_refine_ls_wR_factor_ref     0.0941
_refine_ls_goodness_of_fit_ref     1.012
_refine_ls_restrained_S_all     1.012
_refine_ls_number_reflns     2840
_refine_ls_number_parameters     163
_refine_ls_number_restraints     0
_refine_ls_hydrogen_treatment     constr
_refine_ls_weighting_scheme     calc
_refine_ls_weighting_details
         'calc w=1/[\s^2^(Fo^2^)+(0.0381P)^2^+0.2934P] where P=(Fo^2^+2Fc^2^)/3'
_atom_sites_solution_hydrogens     geom
_atom_sites_solution_primary     direct
_atom_sites_solution_secondary     difmap
_refine_ls_shift/su_max     0.001
_refine_ls_shift/su_mean     0.000
_refine_diff_density_max     0.340
_refine_diff_density_min     -0.536
_refine_ls_extinction_method     none
_refine_ls_extinction_coef     ?
loop_
    _atom_type_symbol
    _atom_type_description
    _atom_type_scat_dispersion_real
    _atom_type_scat_dispersion_imag
    _atom_type_scat_source
    'C' 'C' 0.0033 0.0016
                         'International Tables Vol C Tables 4.2.6.8 and 6.1.1.4'
    'H' 'H' 0.0000 0.0000
                         'International Tables Vol C Tables 4.2.6.8 and 6.1.1.4'
    'N' 'N' 0.0061 0.0033
                         'International Tables Vol C Tables 4.2.6.8 and 6.1.1.4'
    'O' 'O' 0.0106 0.0060
                         'International Tables Vol C Tables 4.2.6.8 and 6.1.1.4'
    'Br' 'Br' -0.2901 2.4595
                         'International Tables Vol C Tables 4.2.6.8 and 6.1.1.4'
_computing_data_collection     'APEX2 (Bruker, 2008)'
_computing_cell_refinement     'SAINT (Bruker, 2008)'
_computing_data_reduction     'SAINT (Bruker, 2008)'
_computing_structure_solution     'SHELXS97 (Sheldrick, 2008)'
_computing_structure_refinement     'SHELXL97 (Sheldrick, 2008)'
_computing_molecular_graphics     'ORTEP-3 (Farrugia, 1997)'
_computing_publication_material
                            'SHELXL97 (Sheldrick, 2008) and PLATON (Spek, 2009)'
loop_
    _atom_site_type_symbol
    _atom_site_label
    _atom_site_fract_x
    _atom_site_fract_y
    _atom_site_fract_z
    _atom_site_U_iso_or_equiv
    _atom_site_adp_type
    _atom_site_calc_flag
    _atom_site_refinement_flags
    _atom_site_occupancy
    _atom_site_symmetry_multiplicity
    _atom_site_disorder_assembly
    _atom_site_disorder_group
    C C1 0.30495(19) -0.4078(7) -0.13542(16) 0.0457(8) Uani d . 1 1 . .
    H H1 0.3413 -0.5172 -0.1644 0.055 Uiso calc R 1 1 . .
    C C2 0.22902(19) -0.3495(8) -0.16454(17) 0.0494(8) Uani d . 1 1 . .
    H H2 0.2143 -0.4201 -0.2134 0.059 Uiso calc R 1 1 . .
    C C3 0.17450(19) -0.1869(8) -0.12177(18) 0.0500(8) Uani d . 1 1 . .
    H H3 0.1233 -0.1520 -0.1418 0.060 Uiso calc R 1 1 . .
    C C4 0.19570(17) -0.0771(8) -0.04997(17) 0.0445(7) Uani d . 1 1 . .
    H H4 0.1591 0.0340 -0.0216 0.053 Uiso calc R 1 1 . .
    C C5 0.27242(16) -0.1327(7) -0.01962(15) 0.0354(7) Uani d . 1 1 . .
    C C6 0.32663(17) -0.3015(7) -0.06239(15) 0.0360(6) Uani d . 1 1 . .
    N N2 0.37065(13) -0.1237(5) 0.08283(12) 0.0338(5) Uani d . 1 1 . .
    C C9 0.39734(16) -0.0577(7) 0.15992(14) 0.0340(6) Uani d . 1 1 . .
    C C10 0.35023(17) -0.1470(7) 0.21832(16) 0.0424(7) Uani d . 1 1 . .
    H H10 0.3018 -0.2522 0.2077 0.051 Uiso calc R 1 1 . .
    C C11 0.37520(18) -0.0797(7) 0.29172(16) 0.0430(7) Uani d . 1 1 . .
    H H11 0.3434 -0.1357 0.3310 0.052 Uiso calc R 1 1 . .
    C C12 0.44731(17) 0.0707(7) 0.30707(15) 0.0383(7) Uani d . 1 1 . .
    C C13 0.49575(17) 0.1529(7) 0.24960(16) 0.0440(7) Uani d . 1 1 . .
    H H13 0.5449 0.2506 0.2607 0.053 Uiso calc R 1 1 . .
    C C14 0.47056(16) 0.0889(7) 0.17584(16) 0.0397(7) Uani d . 1 1 . .
    H H14 0.5026 0.1440 0.1367 0.048 Uiso calc R 1 1 . .
    C C7 0.29483(16) -0.0184(8) 0.05649(15) 0.0392(7) Uani d . 1 1 . .
    C C8 0.41999(17) -0.2860(7) 0.03558(16) 0.0380(7) Uani d . 1 1 . .
    H H8 0.4704 -0.3381 0.0556 0.046 Uiso calc R 1 1 . .
    O O1 0.25479(13) 0.1572(6) 0.09574(12) 0.0599(6) Uani d . 1 1 . .
    N N1 0.40348(14) -0.3727(6) -0.03334(13) 0.0411(6) Uani d . 1 1 . .
    Br Br1 0.47919(2) 0.17499(9) 0.408526(17) 0.05840(16) Uani d . 1 1 . .
loop_
    _atom_site_aniso_label
    _atom_site_aniso_U_11
    _atom_site_aniso_U_22
    _atom_site_aniso_U_33
    _atom_site_aniso_U_12
    _atom_site_aniso_U_13
    _atom_site_aniso_U_23
    C1 0.056(2) 0.0462(19) 0.0358(15) 0.0011(15) 0.0107(14) -0.0001(13)
    C2 0.057(2) 0.053(2) 0.0376(15) -0.0083(17) -0.0049(15) 0.0042(14)
    C3 0.0436(18) 0.056(2) 0.0494(18) -0.0026(16) -0.0041(15) 0.0095(16)
    C4 0.0351(17) 0.0494(19) 0.0493(17) 0.0077(14) 0.0058(14) 0.0051(14)
    C5 0.0356(16) 0.0347(17) 0.0368(14) 0.0037(13) 0.0094(12) 0.0068(12)
    C6 0.0361(16) 0.0359(15) 0.0367(14) 0.0006(13) 0.0081(12) 0.0063(12)
    N2 0.0301(12) 0.0408(14) 0.0314(11) 0.0064(11) 0.0090(9) 0.0002(10)
    C9 0.0335(16) 0.0367(16) 0.0325(13) 0.0026(13) 0.0077(12) 0.0035(12)
    C10 0.0390(17) 0.0477(19) 0.0416(15) -0.0047(14) 0.0122(13) 0.0043(14)
    C11 0.0467(18) 0.0506(19) 0.0331(14) -0.0002(15) 0.0153(13) 0.0068(13)
    C12 0.0453(18) 0.0410(16) 0.0291(13) 0.0023(14) 0.0050(12) 0.0026(12)
    C13 0.0379(16) 0.0505(19) 0.0434(16) -0.0070(15) 0.0018(13) 0.0042(14)
    C14 0.0341(16) 0.0474(19) 0.0389(15) -0.0011(14) 0.0131(12) 0.0086(13)
    C7 0.0316(16) 0.0478(18) 0.0390(15) 0.0039(15) 0.0083(12) 0.0052(14)
    C8 0.0304(15) 0.0447(17) 0.0397(15) 0.0077(13) 0.0096(12) 0.0039(13)
    O1 0.0482(13) 0.0870(17) 0.0452(12) 0.0302(12) 0.0080(10) -0.0133(12)
    N1 0.0372(14) 0.0494(16) 0.0377(13) 0.0062(12) 0.0117(11) -0.0007(11)
    Br1 0.0734(3) 0.0652(3) 0.03636(18) -0.00188(19) 0.00039(15) -0.00357(15)
_geom_special_details
;
 All esds (except the esd in the dihedral angle between two l.s. planes)
 are estimated using the full covariance matrix.  The cell esds are taken
 into account individually in the estimation of esds in distances, angles
 and torsion angles; correlations between esds in cell parameters are only
 used when they are defined by crystal symmetry.  An approximate (isotropic)
 treatment of cell esds is used for estimating esds involving l.s. planes.
;
loop_
    _geom_bond_atom_site_label_1
    _geom_bond_atom_site_label_2
    _geom_bond_site_symmetry_2
    _geom_bond_distance
    _geom_bond_publ_flag
    C1 C2 . 1.380(4) ?
    C1 C6 . 1.389(4) ?
    C1 H1 . 0.9300 ?
    C2 C3 . 1.385(4) ?
    C2 H2 . 0.9300 ?
    C3 C4 . 1.372(4) ?
    C3 H3 . 0.9300 ?
    C4 C5 . 1.398(4) ?
    C4 H4 . 0.9300 ?
    C5 C6 . 1.393(4) ?
    C5 C7 . 1.451(4) ?
    C6 N1 . 1.403(4) ?
    N2 C8 . 1.374(3) ?
    N2 C7 . 1.406(3) ?
    N2 C9 . 1.437(3) ?
    C9 C14 . 1.385(4) ?
    C9 C10 . 1.387(4) ?
    C10 C11 . 1.370(4) ?
    C10 H10 . 0.9300 ?
    C11 C12 . 1.373(4) ?
    C11 H11 . 0.9300 ?
    C12 C13 . 1.381(4) ?
    C12 Br1 . 1.892(3) ?
    C13 C14 . 1.374(4) ?
    C13 H13 . 0.9300 ?
    C14 H14 . 0.9300 ?
    C7 O1 . 1.216(3) ?
    C8 N1 . 1.283(4) ?
    C8 H8 . 0.9300 ?
loop_
    _geom_angle_atom_site_label_1
    _geom_angle_atom_site_label_2
    _geom_angle_atom_site_label_3
    _geom_angle_site_symmetry_1
    _geom_angle_site_symmetry_3
    _geom_angle
    _geom_angle_publ_flag
    C2 C1 C6 . . 119.4(3) ?
    C2 C1 H1 . . 120.3 ?
    C6 C1 H1 . . 120.3 ?
    C1 C2 C3 . . 120.7(3) ?
    C1 C2 H2 . . 119.6 ?
    C3 C2 H2 . . 119.6 ?
    C4 C3 C2 . . 120.3(3) ?
    C4 C3 H3 . . 119.9 ?
    C2 C3 H3 . . 119.9 ?
    C3 C4 C5 . . 119.8(3) ?
    C3 C4 H4 . . 120.1 ?
    C5 C4 H4 . . 120.1 ?
    C6 C5 C4 . . 119.7(3) ?
    C6 C5 C7 . . 120.4(2) ?
    C4 C5 C7 . . 119.9(2) ?
    C1 C6 C5 . . 120.1(3) ?
    C1 C6 N1 . . 118.2(3) ?
    C5 C6 N1 . . 121.6(2) ?
    C8 N2 C7 . . 120.9(2) ?
    C8 N2 C9 . . 119.5(2) ?
    C7 N2 C9 . . 119.7(2) ?
    C14 C9 C10 . . 120.1(3) ?
    C14 C9 N2 . . 120.1(2) ?
    C10 C9 N2 . . 119.8(2) ?
    C11 C10 C9 . . 119.8(3) ?
    C11 C10 H10 . . 120.1 ?
    C9 C10 H10 . . 120.1 ?
    C10 C11 C12 . . 119.8(3) ?
    C10 C11 H11 . . 120.1 ?
    C12 C11 H11 . . 120.1 ?
    C11 C12 C13 . . 121.0(3) ?
    C11 C12 Br1 . . 119.1(2) ?
    C13 C12 Br1 . . 119.8(2) ?
    C14 C13 C12 . . 119.3(3) ?
    C14 C13 H13 . . 120.3 ?
    C12 C13 H13 . . 120.3 ?
    C13 C14 C9 . . 119.9(2) ?
    C13 C14 H14 . . 120.1 ?
    C9 C14 H14 . . 120.1 ?
    O1 C7 N2 . . 120.6(3) ?
    O1 C7 C5 . . 125.6(3) ?
    N2 C7 C5 . . 113.8(2) ?
    N1 C8 N2 . . 126.5(3) ?
    N1 C8 H8 . . 116.7 ?
    N2 C8 H8 . . 116.7 ?
    C8 N1 C6 . . 116.4(2) ?
loop_
    _geom_torsion_atom_site_label_1
    _geom_torsion_atom_site_label_2
    _geom_torsion_atom_site_label_3
    _geom_torsion_atom_site_label_4
    _geom_torsion_site_symmetry_1
    _geom_torsion_site_symmetry_2
    _geom_torsion_site_symmetry_3
    _geom_torsion_site_symmetry_4
    _geom_torsion
    _geom_torsion_publ_flag
    C6 C1 C2 C3 . . . . 0.0(4) ?
    C1 C2 C3 C4 . . . . 0.9(5) ?
    C2 C3 C4 C5 . . . . -0.6(5) ?
    C3 C4 C5 C6 . . . . -0.5(4) ?
    C3 C4 C5 C7 . . . . -179.7(3) ?
    C2 C1 C6 C5 . . . . -1.1(4) ?
    C2 C1 C6 N1 . . . . 178.2(2) ?
    C4 C5 C6 C1 . . . . 1.3(4) ?
    C7 C5 C6 C1 . . . . -179.5(3) ?
    C4 C5 C6 N1 . . . . -177.9(2) ?
    C7 C5 C6 N1 . . . . 1.3(4) ?
    C8 N2 C9 C14 . . . . 48.8(4) ?
    C7 N2 C9 C14 . . . . -130.5(3) ?
    C8 N2 C9 C10 . . . . -130.0(3) ?
    C7 N2 C9 C10 . . . . 50.7(4) ?
    C14 C9 C10 C11 . . . . 2.1(4) ?
    N2 C9 C10 C11 . . . . -179.1(3) ?
    C9 C10 C11 C12 . . . . -1.1(5) ?
    C10 C11 C12 C13 . . . . -0.6(5) ?
    C10 C11 C12 Br1 . . . . 177.9(2) ?
    C11 C12 C13 C14 . . . . 1.3(5) ?
    Br1 C12 C13 C14 . . . . -177.3(2) ?
    C12 C13 C14 C9 . . . . -0.2(4) ?
    C10 C9 C14 C13 . . . . -1.5(4) ?
    N2 C9 C14 C13 . . . . 179.7(3) ?
    C8 N2 C7 O1 . . . . -171.8(3) ?
    C9 N2 C7 O1 . . . . 7.5(4) ?
    C8 N2 C7 C5 . . . . 6.9(4) ?
    C9 N2 C7 C5 . . . . -173.8(2) ?
    C6 C5 C7 O1 . . . . 172.8(3) ?
    C4 C5 C7 O1 . . . . -8.0(4) ?
    C6 C5 C7 N2 . . . . -5.9(4) ?
    C4 C5 C7 N2 . . . . 173.3(2) ?
    C7 N2 C8 N1 . . . . -3.4(4) ?
    C9 N2 C8 N1 . . . . 177.3(3) ?
    N2 C8 N1 C6 . . . . -1.7(4) ?
    C1 C6 N1 C8 . . . . -176.6(3) ?
    C5 C6 N1 C8 . . . . 2.7(4) ?
loop_
    _geom_hbond_atom_site_label_D
    _geom_hbond_atom_site_label_H
    _geom_hbond_atom_site_label_A
    _geom_hbond_site_symmetry_A
    _geom_hbond_distance_DH
    _geom_hbond_distance_HA
    _geom_hbond_distance_DA
    _geom_hbond_angle_DHA
    C8 H8 N1 3_645 0.93 2.48 3.286(4) 145.7
    C11 H11 O1 2_545 0.93 2.32 3.224(4) 165.3
