# Supplementary material for: 3-(4-Bromo­phen­yl)quinazolin-4(3H)-one
Source: Acta Crystallogr Sect E Struct Rep Online. 2011 Oct 12;67(Pt 11):o2928. doi: 10.1107/S1600536811040736 (PMC3247341; doi:10.1107/S1600536811040736)
Supplement: Supplementary file 2 [file e-67-o2928-Isup2.hkl]

#
# h,k,l, Fc-squared, Fo-squared, sigma(Fo-squared) and status flag
#
data_I
_shelx_title ' ssmmm_0m in P2(1)/n'
_shelx_refln_list_code          4
_shelx_F_calc_maximum      234.03
_exptl_crystal_F_000       600.00
_reflns_d_resolution_high  0.7496
 
loop_
 _symmetry_equiv_pos_as_xyz
 'x, y, z'
 '-x+1/2, y+1/2, -z+1/2'
 '-x, -y, -z'
 'x-1/2, -y-1/2, z-1/2'
 
_cell_length_a    16.9610
_cell_length_b     3.9530
_cell_length_c    17.6984
_cell_angle_alpha  90.000
_cell_angle_beta   93.168
_cell_angle_gamma  90.000
 
_shelx_F_squared_multiplier     1.000
 
loop_
 _refln_index_h
 _refln_index_k
 _refln_index_l
 _refln_F_squared_calc
 _refln_F_squared_meas
 _refln_F_squared_sigma
 _refln_observed_status
   2   0   0     3071.88     3162.40     88.59 o
   4   0   0    10174.03    10144.48    325.65 o
   6   0   0     4498.47     4391.12    135.92 o
   8   0   0     2530.13     2509.50     73.87 o
  10   0   0      799.11      828.86     26.53 o
  12   0   0        5.37       14.14      7.89 o
  14   0   0      194.74      143.33     16.47 o
  16   0   0       50.35       12.57     13.91 o
  18   0   0      167.30      139.38     21.35 o
  20   0   0       36.56       45.87     20.90 o
  22   0   0        3.75       30.25     38.51 o
   1   1   0    11075.98    11284.11    221.85 o
   2   1   0     1556.39     1658.72     31.82 o
   3   1   0     3418.81     3508.06     66.74 o
   4   1   0     1569.91     1613.21     30.46 o
   5   1   0      874.21      869.31     17.92 o
   6   1   0     7739.29     7979.45    141.77 o
   7   1   0     1182.94     1232.66     25.19 o
   8   1   0     3897.25     4068.58     76.47 o
   9   1   0     1235.78     1324.41     28.82 o
  10   1   0     2544.77     2533.32     53.01 o
  11   1   0      852.79      894.60     20.91 o
  12   1   0     1224.39     1240.29     37.90 o
  13   1   0        4.13       12.41     10.93 o
  14   1   0      506.80      524.55     28.45 o
  15   1   0        7.13      -11.43     12.59 o
  16   1   0       74.67       86.72     12.15 o
  17   1   0        0.90       -3.48     10.43 o
  18   1   0      106.83      110.46     13.49 o
  19   1   0        1.22        2.25     11.90 o
  20   1   0       25.81       29.59     13.24 o
  21   1   0       17.59       38.40     15.06 o
   0   2   0     1656.03     1578.60     52.68 o
   1   2   0       10.87       16.37      2.72 o
   2   2   0     1394.46     1354.33     30.80 o
   3   2   0      238.51      249.13      7.76 o
   4   2   0     1292.98     1212.92     26.72 o
   5   2   0     5660.81     5982.17    132.58 o
   6   2   0      651.64      643.11     15.85 o
   7   2   0     1459.38     1482.24     35.53 o
   8   2   0      203.98      216.41      7.89 o
   9   2   0      654.50      613.69     15.65 o
  10   2   0       29.98       29.60      6.15 o
  11   2   0      371.07      411.98     22.91 o
  12   2   0      427.21      441.37     24.40 o
  13   2   0     1258.74     1082.06    102.59 o
  14   2   0        4.71       -4.38     16.89 o
  15   2   0      139.58      142.53     23.14 o
  16   2   0       17.65       27.72     20.28 o
  17   2   0       46.71       48.32     21.92 o
  18   2   0        7.19       -2.25     22.06 o
  19   2   0        0.43      -15.93     18.81 o
  20   2   0      104.27       83.97     32.33 o
   1   3   0     1356.67     1404.65     42.60 o
   2   3   0      173.52      195.67     11.10 o
   3   3   0     1636.99     1681.16     50.15 o
   4   3   0       38.18       36.96      7.74 o
   5   3   0     1191.30     1187.43     44.04 o
   6   3   0      191.38      204.18     12.00 o
   7   3   0      821.76      772.21     26.63 o
   8   3   0       60.01       56.46      9.23 o
   9   3   0      381.66      434.15     20.74 o
  10   3   0      185.70      188.45     16.10 o
  11   3   0      205.83      205.11     31.35 o
  12   3   0       12.62       14.41     16.36 o
  13   3   0       63.74       85.06     19.16 o
  14   3   0        3.16       -2.75     28.60 o
  15   3   0        1.01        9.90     31.90 o
  16   3   0        2.87        2.20     33.55 o
  17   3   0        0.81        4.40     35.76 o
  18   3   0        0.05       -9.35     39.06 o
   0   4   0      533.18      450.27     32.03 o
   1   4   0       75.45       75.19     13.11 o
   2   4   0        9.85        4.02     11.68 o
   3   4   0       51.59       33.88     12.86 o
   4   4   0       34.47       36.18     12.14 o
   5   4   0       62.94       57.04     14.33 o
   6   4   0       13.30        0.88     13.54 o
   7   4   0       10.78      -15.40     23.93 o
   8   4   0      143.12      162.24     22.31 o
   9   4   0       28.26       24.75     25.30 o
  10   4   0        0.42      -23.10     23.10 o
  12   4   0        0.29      -26.95     28.60 o
  13   4   0       89.38      116.07     35.21 o
  14   4   0        1.13      -20.35     30.80 o
   1   5   0        0.94      -21.78     21.78 o
   2   5   0        0.07      -17.37     22.52 o
   3   5   0       26.89        7.46     24.48 o
   4   5   0        7.07        0.00     30.80 o
 -21   0   1        1.36       -2.72     19.74 o
 -19   0   1       12.44       16.78     19.30 o
 -17   0   1       56.73       84.74     42.08 o
 -15   0   1      163.06      200.48     48.96 o
 -13   0   1       16.44       14.89      9.64 o
 -11   0   1     1130.51     1109.10     34.60 o
  -9   0   1     4439.41     4425.97    131.10 o
  -7   0   1     6396.83     6450.32    176.98 o
  -5   0   1    18178.09    18144.27    456.08 o
  -3   0   1    54768.06    51770.35   1148.65 o
  -1   0   1     4112.43     4517.84    116.72 o
   1   0   1       64.99       48.81      3.33 o
   3   0   1      556.59      591.98     19.26 o
   5   0   1     2017.83     2104.26     60.86 o
   7   0   1     1994.73     2083.53     55.67 o
   9   0   1     5916.01     6628.42    239.89 o
  11   0   1      801.94      784.73     40.65 o
  13   0   1      611.42      552.03     24.09 o
  15   0   1      222.82      198.85     45.11 o
  17   0   1      173.50      157.07     35.21 o
  19   0   1       13.64        7.84     16.48 o
  21   0   1       99.91      129.79     24.30 o
 -22   1   1       10.81       44.01     29.70 o
 -21   1   1       12.88       27.27     15.85 o
 -20   1   1        2.75        7.40     12.66 o
 -19   1   1       87.34       89.36     14.03 o
 -18   1   1        0.07       -9.99     11.02 o
 -17   1   1      100.58      115.17     12.88 o
 -16   1   1        0.86        1.64      9.73 o
 -15   1   1      586.88      618.33     29.85 o
 -14   1   1       30.18        8.27      8.99 o
 -13   1   1      868.81      850.83     45.25 o
 -12   1   1      876.09      825.97     26.24 o
 -11   1   1      656.67      680.92     21.48 o
 -10   1   1      588.77      646.22     14.99 o
  -9   1   1       29.71       34.37      3.76 o
  -8   1   1      815.27      802.72     15.79 o
  -7   1   1     1192.18     1296.90     26.06 o
  -6   1   1      846.08      835.67     16.02 o
  -5   1   1     1026.51     1033.92     21.18 o
  -4   1   1      773.46      764.32     15.01 o
  -3   1   1     2089.05     2150.19     41.67 o
  -2   1   1    26326.38    27252.21    489.17 o
  -1   1   1      624.78      637.28     14.14 o
   0   1   1       12.85       13.84      1.46 o
   1   1   1    19462.75    19427.89    345.32 o
   2   1   1       66.59       68.79      2.68 o
   3   1   1    25204.86    25260.24    530.91 o
   4   1   1        4.18        2.92      2.18 o
   5   1   1     6441.34     6382.95    139.16 o
   6   1   1       27.52       25.79      3.05 o
   7   1   1     4646.06     4408.06     91.07 o
   8   1   1      521.97      567.61     12.31 o
   9   1   1      737.18      697.54     14.64 o
  10   1   1      183.79      224.88      7.68 o
  11   1   1     2170.97     2356.61     52.79 o
  12   1   1       75.62       96.57     12.79 o
  13   1   1      517.50      500.72     26.21 o
  14   1   1        8.33       14.44      8.95 o
  15   1   1      210.29      234.56     14.34 o
  16   1   1      117.52       88.80     11.21 o
  17   1   1       29.44       26.85     10.56 o
  18   1   1        1.06       21.33     11.15 o
  19   1   1       29.42       30.66     12.49 o
  20   1   1       22.16       22.74     16.12 o
  21   1   1       28.94       22.56     14.13 o
 -20   2   1       31.42        5.45     16.46 o
 -19   2   1        3.27       -5.03     20.08 o
 -18   2   1       84.44      110.42     43.46 o
 -17   2   1        0.55       -4.54     19.96 o
 -16   2   1       41.14       49.06     20.91 o
 -15   2   1       47.51       39.54     19.80 o
 -14   2   1      277.84      302.42     43.18 o
 -13   2   1       13.68        1.02     10.46 o
 -12   2   1       69.24       69.78     12.40 o
 -11   2   1       50.55       71.75     12.08 o
 -10   2   1     1742.59     1672.49     51.38 o
  -9   2   1      685.11      706.39     16.87 o
  -8   2   1      433.62      444.46     12.24 o
  -7   2   1      843.54      831.31     18.56 o
  -6   2   1        4.18        7.96      3.96 o
  -5   2   1     1481.09     1450.98     36.58 o
  -4   2   1     1528.41     1503.62     34.79 o
  -3   2   1      661.19      641.26     16.27 o
  -2   2   1     3082.71     3199.90     75.69 o
  -1   2   1      514.14      498.81     11.74 o
   0   2   1      553.35      556.58     12.25 o
   1   2   1     1214.23     1169.27     26.76 o
   2   2   1     3023.33     3158.13     69.28 o
   3   2   1     1186.36     1109.61     27.37 o
   4   2   1     6934.85     6995.52    144.83 o
   5   2   1      324.44      300.63      8.66 o
   6   2   1     1621.26     1586.05     34.87 o
   7   2   1       35.48       36.06      4.24 o
   8   2   1      905.27      849.48     20.22 o
   9   2   1        3.53       -0.69      4.17 o
  10   2   1     2019.73     1997.59     49.70 o
  11   2   1       30.15       45.47      9.96 o
  12   2   1       69.99       77.37     15.25 o
  13   2   1      251.67      297.64     26.37 o
  14   2   1       36.92       30.41     18.84 o
  15   2   1      151.16      161.74     26.95 o
  16   2   1       42.56       55.31     36.58 o
  17   2   1      180.87      203.92     26.63 o
  18   2   1       19.19       15.77     23.93 o
  19   2   1        8.31       -7.58     14.35 o
  20   2   1        9.03      -12.01     14.72 o
 -18   3   1        0.03      -30.80     35.76 o
 -17   3   1        1.41       31.90     36.31 o
 -16   3   1        8.88      -13.75     31.90 o
 -15   3   1       11.69       68.21     33.00 o
 -14   3   1       30.11       52.81     30.80 o
 -13   3   1       42.94       42.32     17.44 o
 -12   3   1      115.62      120.72     19.80 o
 -11   3   1       29.79        4.80     14.79 o
 -10   3   1      639.39      670.67     39.83 o
  -9   3   1        2.00       -9.33      9.33 o
  -8   3   1      554.29      527.09     20.53 o
  -7   3   1        2.95       11.47      8.16 o
  -6   3   1      599.76      666.95     23.64 o
  -5   3   1      118.74      117.80     12.82 o
  -4   3   1      675.14      665.90     26.53 o
  -3   3   1      230.14      267.41     14.25 o
  -2   3   1     2262.92     2269.79     66.52 o
  -1   3   1      166.66      185.33     10.48 o
   0   3   1     1386.02     1382.88     41.96 o
   1   3   1      102.49      116.07     10.64 o
   2   3   1      587.52      568.32     20.22 o
   3   3   1       33.03       27.83      7.40 o
   4   3   1      294.45      298.14     13.73 o
   5   3   1       20.21       21.59      8.21 o
   6   3   1      106.75      127.59     12.09 o
   7   3   1      240.59      251.25     13.96 o
   8   3   1      490.91      459.04     21.03 o
   9   3   1      236.64      249.13     15.28 o
  10   3   1       59.60       72.65     12.86 o
  11   3   1       82.21       75.50     13.34 o
  12   3   1       61.30       26.20     16.39 o
  13   3   1       50.30       42.22     23.65 o
  14   3   1       93.04       74.26     32.45 o
  15   3   1        1.78       -6.05     31.35 o
  16   3   1      159.02      126.52     40.16 o
  17   3   1       12.60       44.56     37.41 o
  18   3   1       60.06       19.25     40.16 o
 -14   4   1        9.25       45.11     34.10 o
 -13   4   1        0.58        8.80     31.35 o
 -12   4   1       18.89      -25.85     28.05 o
 -11   4   1       17.40       15.95     28.60 o
 -10   4   1       25.39       21.45     28.05 o
  -9   4   1       32.16       -8.25     25.30 o
  -8   4   1        4.20        1.00     17.93 o
  -7   4   1        8.28       -9.08     20.08 o
  -6   4   1       30.23       27.23     14.18 o
  -5   4   1       23.25       24.09     13.80 o
  -4   4   1        0.63      -11.43     13.20 o
  -3   4   1      134.32      114.65     14.03 o
  -2   4   1       81.13       81.87     12.86 o
  -1   4   1        7.71       18.66     11.93 o
   0   4   1      148.18      148.67     14.37 o
   1   4   1        3.93       17.14     11.60 o
   2   4   1       46.81       31.87     11.93 o
   3   4   1        0.28      -11.03     11.03 o
   4   4   1       86.65      103.60     16.11 o
   5   4   1       71.91       64.48     15.05 o
   6   4   1      211.78      226.71     24.27 o
   7   4   1        9.19        2.62     17.45 o
   8   4   1      296.22      281.07     26.68 o
   9   4   1      125.37       84.16     26.40 o
  10   4   1      436.74      335.55     38.51 o
  11   4   1       11.17       -1.10     25.85 o
  13   4   1        0.54       34.10     31.90 o
  14   4   1        0.79       25.85     34.10 o
  -5   5   1        0.30      -21.45     33.00 o
  -4   5   1        3.80      -17.05     32.45 o
  -3   5   1        7.00       18.00     50.33 o
  -2   5   1        5.54        7.92     22.24 o
  -1   5   1        1.75       12.57     22.47 o
   0   5   1       54.25       18.79     21.20 o
   1   5   1       26.68        0.68     22.52 o
   2   5   1       39.94       54.02     24.25 o
   3   5   1       22.95      -26.95     30.25 o
   4   5   1       12.75       42.91     31.90 o
 -22   0   2        1.62       13.79     22.04 o
 -20   0   2        0.17       27.40     20.59 o
 -18   0   2        9.47      -15.84     15.84 o
 -16   0   2       37.33       75.25     15.99 o
 -14   0   2      202.68      185.84     18.23 o
 -12   0   2     2125.11     2090.72     69.94 o
 -10   0   2     2876.44     2791.13     88.52 o
  -8   0   2     3505.61     3357.78     87.26 o
  -6   0   2     1914.73     1917.76     43.92 o
  -4   0   2     9248.06     9557.23    212.69 o
  -2   0   2     1675.31     1749.62     45.62 o
   0   0   2     5279.69     5370.67    129.38 o
   2   0   2       54.00       81.89      3.26 o
   4   0   2     1042.48     1082.17     62.57 o
   6   0   2     4534.53     4859.84    138.34 o
   8   0   2     5468.38     5719.73    209.37 o
  10   0   2       64.33       49.48      4.77 o
  12   0   2      931.21      932.43     50.56 o
  14   0   2      721.32      705.12     44.83 o
  16   0   2      386.44      380.21     28.33 o
  18   0   2      329.76      359.15     28.29 o
  20   0   2      190.76      165.23     23.07 o
  22   0   2       14.94      -14.85     40.71 o
 -22   1   2       70.11      128.72     34.65 o
 -21   1   2       31.54       30.27     20.36 o
 -20   1   2       34.52       50.60     17.63 o
 -19   1   2       14.25       -4.60     11.92 o
 -18   1   2       49.48       37.38     12.04 o
 -17   1   2       10.10        5.01     10.87 o
 -16   1   2      269.03      242.70     15.96 o
 -15   1   2       85.69       83.05     11.42 o
 -14   1   2       95.84       85.67     11.07 o
 -13   1   2       57.05       57.57     11.90 o
 -12   1   2      570.35      564.72     22.63 o
 -11   1   2        4.75        3.79      4.24 o
 -10   1   2       61.00       67.54      4.63 o
  -9   1   2      537.15      510.68     12.61 o
  -8   1   2       29.83       31.83      3.17 o
  -7   1   2     1503.23     1566.00     33.37 o
  -6   1   2     1257.39     1314.30     25.32 o
  -5   1   2     1579.64     1593.19     30.32 o
  -4   1   2     1302.72     1260.41     22.97 o
  -3   1   2     1607.14     1726.67     32.18 o
  -2   1   2    22794.10    22892.34    411.89 o
  -1   1   2     6714.13     6892.83    136.18 o
   0   1   2     1133.58     1076.58     21.96 o
   1   1   2        8.78        7.53      1.57 o
   2   1   2    14830.93    14734.39    346.54 o
   3   1   2       85.50       88.88      3.93 o
   4   1   2      889.41      809.24     19.87 o
   5   1   2       73.52       85.17      4.08 o
   6   1   2     2133.19     2002.03     44.60 o
   7   1   2     1609.78     1736.73     39.16 o
   8   1   2     4030.05     4201.21     92.24 o
   9   1   2       90.73       90.48      4.02 o
  10   1   2      797.41      782.08     17.31 o
  11   1   2      261.42      251.50      9.59 o
  12   1   2        4.45        6.87      5.25 o
  13   1   2       24.15        8.55     11.14 o
  14   1   2       38.83       35.90      9.68 o
  15   1   2       30.90       15.73      8.83 o
  16   1   2        1.61        1.01      9.24 o
  17   1   2       39.87       46.87     12.74 o
  18   1   2       79.57       44.07     11.57 o
  19   1   2      102.52       89.01     17.99 o
  20   1   2        0.86        1.81     12.87 o
  21   1   2       17.08       15.14     14.28 o
 -20   2   2        5.97       12.10     37.96 o
 -19   2   2        4.53       -0.11     26.42 o
 -18   2   2        7.87        9.35     22.69 o
 -17   2   2       22.88       19.03     20.48 o
 -16   2   2       35.49       57.54     21.95 o
 -15   2   2       23.45       19.59     18.17 o
 -14   2   2        7.22       -3.38     17.10 o
 -13   2   2      868.41      725.94     33.83 o
 -12   2   2      971.29      998.81     78.41 o
 -11   2   2      156.10      185.50     15.54 o
 -10   2   2      234.38      263.91     15.96 o
  -9   2   2       11.37       11.55      5.42 o
  -8   2   2      578.46      615.92     15.11 o
  -7   2   2      671.02      691.73     18.44 o
  -6   2   2      309.28      323.28      9.75 o
  -5   2   2     1452.05     1520.58     35.65 o
  -4   2   2      392.03      377.19     11.01 o
  -3   2   2      331.19      356.53     11.05 o
  -2   2   2     1211.13     1179.53     26.01 o
  -1   2   2     4420.97     4608.98    100.81 o
   0   2   2      764.98      764.72     17.07 o
   1   2   2     5098.50     5161.93    112.43 o
   2   2   2      366.99      362.85      9.97 o
   3   2   2     2226.40     2137.80     47.55 o
   4   2   2      206.03      215.66      6.98 o
   5   2   2      524.89      464.97     11.87 o
   6   2   2      468.93      460.19     11.38 o
   7   2   2      629.23      607.38     15.16 o
   8   2   2      241.47      251.79      8.27 o
   9   2   2      184.42      192.44      8.01 o
  10   2   2      617.38      640.43     18.25 o
  11   2   2      244.26      275.82     17.02 o
  12   2   2      300.75      292.40     19.61 o
  13   2   2       38.64       13.33     21.88 o
  14   2   2      231.63      210.20     25.58 o
  15   2   2       50.59       65.49     20.83 o
  16   2   2       91.48      121.37     23.13 o
  17   2   2        8.22       -7.82     20.44 o
  18   2   2        0.84      -13.88     13.88 o
  19   2   2       10.13      -13.89     13.89 o
  20   2   2       87.77      110.09     17.72 o
 -18   3   2       31.50       29.70     37.96 o
 -17   3   2       20.58       95.71     38.51 o
 -16   3   2        7.06       14.85     33.00 o
 -15   3   2       57.42      108.37     35.21 o
 -14   3   2       10.33       18.70     28.60 o
 -13   3   2       77.41       97.11     19.55 o
 -12   3   2        3.34        2.92     15.20 o
 -11   3   2      146.25      140.84     20.18 o
 -10   3   2       36.90       27.80     15.33 o
  -9   3   2      254.46      269.67     19.27 o
  -8   3   2        0.93        4.59      9.65 o
  -7   3   2      923.64      953.43     31.46 o
  -6   3   2       29.21       25.82      8.23 o
  -5   3   2      567.14      560.83     20.96 o
  -4   3   2       50.98       63.55      8.65 o
  -3   3   2     1045.07     1071.28     34.00 o
  -2   3   2       18.02       11.70      7.34 o
  -1   3   2        9.06        6.87      7.02 o
   0   3   2       85.97       81.35      8.03 o
   1   3   2       49.11       47.95      7.37 o
   2   3   2        0.99        2.67      6.73 o
   3   3   2        0.06       -0.64      7.05 o
   4   3   2      460.49      436.84     17.32 o
   5   3   2       88.44       97.92     10.29 o
   6   3   2      116.12      131.83     10.54 o
   7   3   2      449.94      441.83     17.86 o
   8   3   2        0.35       -7.50      9.05 o
   9   3   2       42.97       45.00     10.22 o
  10   3   2      152.15      158.89     27.77 o
  11   3   2      795.24      711.81     32.94 o
  12   3   2       13.13        5.73     11.88 o
  13   3   2      300.29      319.69     28.49 o
  14   3   2        2.71      -14.85     29.15 o
  15   3   2      148.49      100.66     35.21 o
  16   3   2       16.48        1.10     34.65 o
  17   3   2        2.60      -18.15     35.21 o
  18   3   2       60.99       66.56     42.91 o
 -14   4   2        2.06       -6.05     33.55 o
 -13   4   2        7.36       -2.20     30.80 o
 -12   4   2        9.44      -25.30     28.60 o
 -11   4   2        0.66       -8.80     27.50 o
 -10   4   2        1.22      -13.75     25.85 o
  -8   4   2        0.73        2.75     24.75 o
  -7   4   2       22.74       16.50     18.27 o
  -6   4   2        4.11        6.16     14.12 o
  -5   4   2       46.53       63.92     15.44 o
  -4   4   2        8.50        9.56     13.79 o
  -3   4   2      116.53      140.98     20.17 o
  -2   4   2        0.26       -4.79     11.41 o
  -1   4   2       82.45       92.56     13.38 o
   0   4   2        0.26       20.15     11.47 o
   1   4   2      408.87      434.67     22.53 o
   2   4   2        2.16        3.31     11.45 o
   3   4   2      315.03      318.79     25.17 o
   4   4   2        2.78      -12.92     12.92 o
   5   4   2      345.56      340.11     22.60 o
   6   4   2      108.26       95.52     19.65 o
   7   4   2      706.85      832.28     74.26 o
   8   4   2       25.68       27.11     18.62 o
   9   4   2        4.08      -23.10     23.10 o
  10   4   2        2.59       11.00     23.65 o
  11   4   2       10.21       13.75     24.75 o
  12   4   2       20.12      -19.80     24.20 o
  14   4   2       19.33       18.15     33.55 o
  -5   5   2       16.88        2.20     34.10 o
  -4   5   2        0.45        3.12     26.40 o
  -3   5   2       44.45        4.83     41.81 o
  -2   5   2       34.32       20.53     22.79 o
  -1   5   2       17.84       -9.99     22.34 o
   0   5   2        3.91        1.73     27.50 o
   1   5   2        3.12      -21.38     21.38 o
   2   5   2       19.72       21.80     37.68 o
   3   5   2        1.13       -3.85     29.70 o
   4   5   2       20.72       20.90     32.45 o
 -21   0   3       20.39       10.11     22.07 o
 -19   0   3       37.26       39.64     28.05 o
 -17   0   3      131.43      169.37     20.98 o
 -15   0   3      770.80      785.68     42.53 o
 -13   0   3      107.12      107.99     14.79 o
 -11   0   3     2673.28     2632.85     84.25 o
  -9   0   3     4392.69     4397.19    117.40 o
  -7   0   3     1688.70     1662.38     40.89 o
  -5   0   3    12240.24    12856.34    286.52 o
  -3   0   3      750.25      756.27     18.95 o
  -1   0   3     3276.15     3373.24     88.69 o
   1   0   3      742.15      773.42     28.58 o
   3   0   3      503.85      476.05     14.98 o
   5   0   3     9614.97     9712.15    359.51 o
   7   0   3       83.88      160.17      7.79 o
   9   0   3     7118.78     7855.27    206.97 o
  11   0   3     1227.23     1258.25     35.48 o
  13   0   3     1530.17     1730.04    127.06 o
  15   0   3      324.63      349.30     31.35 o
  17   0   3      800.54      730.51     53.91 o
  19   0   3        1.16       22.81     18.24 o
  21   0   3        0.57       28.85     20.03 o
 -22   1   3        0.08       72.61     33.00 o
 -21   1   3        2.24       16.13     15.94 o
 -20   1   3        3.88       24.53     15.15 o
 -19   1   3       18.04       -9.38     11.96 o
 -18   1   3        0.59        4.56     11.52 o
 -17   1   3       84.08       70.90     12.42 o
 -16   1   3        1.99        1.57     10.19 o
 -15   1   3      455.37      404.39     33.19 o
 -14   1   3       74.95       65.14     10.65 o
 -13   1   3        4.73       -0.85     12.90 o
 -12   1   3     2000.03     1966.23     73.86 o
 -11   1   3       23.53       43.21      5.70 o
 -10   1   3      435.91      428.52     11.20 o
  -9   1   3      722.78      712.82     14.60 o
  -8   1   3      420.36      392.48      9.48 o
  -7   1   3     2576.94     2642.04     56.57 o
  -6   1   3      657.18      669.04     13.16 o
  -5   1   3     2729.07     2646.41     47.37 o
  -4   1   3     1825.28     1980.73     35.47 o
  -3   1   3     1727.51     1697.35     30.55 o
  -2   1   3     6177.88     6376.37    116.12 o
  -1   1   3     5375.82     5129.34     92.71 o
   0   1   3      568.58      551.12     12.58 o
   1   1   3     5287.34     5191.57    108.69 o
   2   1   3       10.71       10.18      2.69 o
   3   1   3     4302.50     4194.78     95.11 o
   4   1   3      233.32      262.21      7.94 o
   5   1   3     4373.07     4320.39    104.57 o
   6   1   3     1709.61     1790.70     37.73 o
   7   1   3      186.11      171.42      5.90 o
   8   1   3       11.18       23.62      3.84 o
   9   1   3       64.44       71.39      4.32 o
  10   1   3      208.20      185.46      7.40 o
  11   1   3       15.96       16.45      4.60 o
  12   1   3      193.10      212.51     11.38 o
  13   1   3        0.94        4.07      7.24 o
  14   1   3      209.33      216.56     16.43 o
  15   1   3      278.07      218.89     26.70 o
  16   1   3      356.60      330.92     19.36 o
  17   1   3       50.50       18.95     10.85 o
  18   1   3       16.34        8.47     11.51 o
  19   1   3       51.42       37.61     12.73 o
  20   1   3        0.06      -15.88     15.88 o
  21   1   3       56.26       40.09     15.59 o
 -20   2   3        4.74        0.00     35.76 o
 -19   2   3       13.46        8.56     20.63 o
 -18   2   3      202.31      174.93     41.26 o
 -17   2   3      105.17      129.32     25.42 o
 -16   2   3       45.88       25.82     48.13 o
 -15   2   3      209.86      240.90     26.68 o
 -14   2   3        1.20       23.17     18.62 o
 -13   2   3       79.28       96.33     16.45 o
 -12   2   3       74.26      110.87     13.98 o
 -11   2   3       20.13       34.02     10.94 o
 -10   2   3      123.52      132.95      9.92 o
  -9   2   3      569.76      594.78     18.55 o
  -8   2   3      169.00      171.49      8.75 o
  -7   2   3      225.52      228.90      8.87 o
  -6   2   3      344.75      315.31     10.41 o
  -5   2   3      835.15      876.81     21.74 o
  -4   2   3     4951.30     4922.78    109.41 o
  -3   2   3      612.64      583.34     14.16 o
  -2   2   3     1640.31     1648.72     35.66 o
  -1   2   3      351.00      380.42     13.18 o
   0   2   3     2889.57     2759.45     60.88 o
   1   2   3      395.59      386.60     10.52 o
   2   2   3      237.33      205.82      6.98 o
   3   2   3      429.34      422.26     11.28 o
   4   2   3     1131.23     1078.90     24.04 o
   5   2   3     1489.70     1465.56     36.77 o
   6   2   3      649.23      691.43     15.65 o
   7   2   3      166.49      171.68      6.69 o
   8   2   3      533.97      510.86     16.28 o
   9   2   3      676.07      693.13     24.30 o
  10   2   3        0.52       -1.92      7.37 o
  11   2   3      682.60      739.70     25.36 o
  12   2   3        5.44       -2.33      6.92 o
  13   2   3      107.36       97.79     22.20 o
  14   2   3      124.60      107.74     20.35 o
  15   2   3        2.85       13.28     20.35 o
  16   2   3       41.90       33.09     20.09 o
  17   2   3       31.84       33.63     31.63 o
  18   2   3       19.36       -0.25     19.26 o
  19   2   3       11.73       -7.82     15.92 o
  20   2   3       13.27      -12.98     36.58 o
 -18   3   3       32.84       18.15     38.51 o
 -17   3   3        7.72       -2.20     34.65 o
 -16   3   3        2.20        0.00     33.00 o
 -15   3   3        6.56      -20.35     30.25 o
 -14   3   3      104.54      128.17     34.65 o
 -13   3   3        6.32       23.72     16.52 o
 -12   3   3      440.49      437.45     32.46 o
 -11   3   3       22.11       15.07     15.66 o
 -10   3   3      241.09      268.77     36.58 o
  -9   3   3       69.53       79.80     11.71 o
  -8   3   3      285.76      306.61     17.34 o
  -7   3   3       15.03       17.38      9.60 o
  -6   3   3      347.77      351.90     16.01 o
  -5   3   3      108.36      111.22     10.05 o
  -4   3   3        6.28        0.98      8.24 o
  -3   3   3        0.45       -2.09      6.63 o
  -2   3   3      204.28      206.80     11.44 o
  -1   3   3       69.88       69.61      8.26 o
   0   3   3        3.15        5.40      6.89 o
   1   3   3       48.12       53.39      7.70 o
   2   3   3      216.45      203.23     12.75 o
   3   3   3       81.65       78.34      8.49 o
   4   3   3      818.31      815.40     27.05 o
   5   3   3      110.21      112.89      9.32 o
   6   3   3      185.93      189.53     11.48 o
   7   3   3        3.13       -1.50      8.48 o
   8   3   3     1094.72     1103.51     39.73 o
   9   3   3       32.25       23.90     10.48 o
  10   3   3      259.81      291.67     19.68 o
  11   3   3       84.05       75.68     13.93 o
  12   3   3      199.11      182.26     16.27 o
  13   3   3       21.31       27.11     18.08 o
  14   3   3       98.14      123.77     35.21 o
  15   3   3        1.61       -2.20     31.35 o
  16   3   3        1.18      -19.80     34.10 o
  17   3   3        0.10      -13.75     36.86 o
 -14   4   3        1.09      -13.75     31.90 o
 -13   4   3        0.64       31.35     31.90 o
 -12   4   3        0.03      -28.05     28.05 o
 -11   4   3       15.37       -0.55     29.15 o
 -10   4   3        9.71       33.55     29.15 o
  -9   4   3        5.04        6.60     27.50 o
  -7   4   3        7.95        0.95     14.97 o
  -6   4   3       56.77       59.35     15.97 o
  -5   4   3       13.30       -4.05     13.93 o
  -4   4   3      181.72      185.12     18.56 o
  -3   4   3        3.47       16.19     14.40 o
  -2   4   3      304.34      308.09     19.24 o
  -1   4   3       10.86       11.41     11.86 o
   0   4   3      372.59      400.22     21.58 o
   1   4   3       12.45       -2.20     11.59 o
   2   4   3      223.77      219.46     16.84 o
   3   4   3        2.69        1.63     19.97 o
   4   4   3      227.97      188.02     17.90 o
   5   4   3        3.29       -8.92     24.48 o
   6   4   3        7.40       23.21     18.43 o
   7   4   3        3.09       26.77     18.08 o
   8   4   3        3.81        2.75     23.10 o
   9   4   3      179.67      162.82     28.60 o
  10   4   3        9.97      -12.65     22.55 o
  11   4   3        2.97      -22.00     22.00 o
  12   4   3        0.75      -22.00     22.00 o
  -5   5   3        4.16      -12.10     31.90 o
  -4   5   3        1.67       -0.33     23.47 o
  -3   5   3        2.71        1.69     22.75 o
  -2   5   3        4.23       -4.88     31.63 o
  -1   5   3       25.65       33.40     24.25 o
   0   5   3        6.58       26.89     36.86 o
   1   5   3       32.93       37.83     23.08 o
   2   5   3       26.49      -22.55     29.70 o
   3   5   3       24.98      -12.65     29.70 o
 -22   0   4       89.43      110.33     26.78 o
 -20   0   4      109.96      170.90     25.37 o
 -18   0   4      102.69      126.26     20.35 o
 -16   0   4       14.37       15.28     14.40 o
 -14   0   4     5887.67     5550.21    240.01 o
 -12   0   4     1774.70     1638.06     64.03 o
 -10   0   4     1505.17     1397.02     36.95 o
  -8   0   4      730.47      746.68     21.65 o
  -6   0   4        4.84        2.49      3.26 o
  -4   0   4      491.00      494.19     14.63 o
  -2   0   4      555.28      520.16     14.93 o
   0   0   4     6425.76     6598.00    194.51 o
   2   0   4     1135.22     1251.55     37.72 o
   4   0   4    11579.40    12063.16    344.62 o
   6   0   4     6741.48     7244.53    300.89 o
   8   0   4     4722.10     4836.60    163.65 o
  10   0   4     1452.53     1541.17     42.65 o
  12   0   4     1172.87     1182.21     44.40 o
  14   0   4      684.83      723.20    100.67 o
  16   0   4        6.42       -1.10     15.95 o
  18   0   4       38.30       35.11     15.97 o
  20   0   4       12.05      -13.42     24.20 o
 -22   1   4       23.52        2.20     30.80 o
 -21   1   4        2.88       13.99     15.90 o
 -20   1   4      171.10      130.16     18.51 o
 -19   1   4        7.77        9.96     14.73 o
 -18   1   4       25.55        5.71     13.50 o
 -17   1   4       51.00       37.77     11.93 o
 -16   1   4        2.28        4.90     10.81 o
 -15   1   4      599.34      598.91     29.24 o
 -14   1   4     1162.39     1310.71     58.18 o
 -13   1   4      733.33      721.08     32.33 o
 -12   1   4        8.61       10.29      7.38 o
 -11   1   4      136.60      132.50      8.29 o
 -10   1   4     1377.77     1426.69     27.28 o
  -9   1   4        7.22        9.78      3.23 o
  -8   1   4     2940.80     2958.98     60.63 o
  -7   1   4      535.78      540.38     11.94 o
  -6   1   4     5134.36     5130.26     93.91 o
  -5   1   4     1190.57     1347.00     24.84 o
  -4   1   4     5076.02     4969.55     87.68 o
  -3   1   4     1611.00     1642.53     29.73 o
  -2   1   4    17663.96    17439.83    332.44 o
  -1   1   4     1117.23     1142.12     22.46 o
   0   1   4     2876.82     2649.48     53.49 o
   1   1   4      799.65      782.90     17.30 o
   2   1   4     1889.41     1850.23     49.70 o
   3   1   4     1074.23     1040.62     28.79 o
   4   1   4      638.93      595.05     14.38 o
   5   1   4      166.44      148.58      5.54 o
   6   1   4       27.91       39.03      3.57 o
   7   1   4     1499.15     1567.53     33.18 o
   8   1   4       31.44       46.30      4.65 o
   9   1   4      565.59      561.37     15.71 o
  10   1   4      233.61      237.56      9.26 o
  11   1   4      433.88      435.15     16.45 o
  12   1   4      576.88      556.16     18.93 o
  13   1   4      221.59      211.61     11.93 o
  14   1   4      472.66      454.28     21.60 o
  15   1   4       42.03       31.09     15.89 o
  16   1   4       77.56       74.27     12.45 o
  17   1   4       22.33       21.50     11.53 o
  18   1   4      248.09      219.66     16.63 o
  19   1   4        7.95       -2.25     12.33 o
  20   1   4       93.66       91.97     16.36 o
  21   1   4        0.98        5.90     19.21 o
 -20   2   4       50.47       53.36     39.06 o
 -19   2   4       80.70       70.48     21.46 o
 -18   2   4        3.71       40.71     33.55 o
 -17   2   4        5.76       24.20     31.35 o
 -16   2   4       39.72       57.85     36.03 o
 -15   2   4       29.98       62.68     19.83 o
 -14   2   4        4.24       -0.68     18.08 o
 -13   2   4       27.51       19.58      9.21 o
 -12   2   4      188.58      227.13     25.66 o
 -11   2   4      265.66      257.62     18.50 o
 -10   2   4      225.70      226.82     12.37 o
  -9   2   4     2287.20     2201.39     65.32 o
  -8   2   4      148.36      161.62      8.38 o
  -7   2   4     2135.38     2135.17     51.13 o
  -6   2   4       60.43       50.31      5.27 o
  -5   2   4     3954.90     4064.28     92.18 o
  -4   2   4     1091.49     1093.30     26.14 o
  -3   2   4       25.01       35.28      4.20 o
  -2   2   4       69.43       73.51      4.52 o
  -1   2   4     5757.05     5803.47    113.98 o
   0   2   4      556.64      517.89     13.33 o
   1   2   4     1060.89     1036.24     26.00 o
   2   2   4     1009.03      978.09     22.93 o
   3   2   4     1579.17     1528.85     34.63 o
   4   2   4      204.13      183.41      7.45 o
   5   2   4        5.22        3.66      3.08 o
   6   2   4     2044.40     2098.16     49.08 o
   7   2   4       12.33        3.41      4.96 o
   8   2   4      737.32      743.62     21.59 o
   9   2   4       82.89       88.22      9.04 o
  10   2   4      151.96      172.97     11.45 o
  11   2   4       81.70       84.70     11.36 o
  12   2   4       65.22       67.60     11.75 o
  13   2   4      244.53      232.79     19.00 o
  14   2   4       33.14        7.58     21.18 o
  15   2   4       97.32       86.65     22.34 o
  16   2   4       16.16       27.25     20.90 o
  17   2   4       94.27      117.24     23.91 o
  18   2   4        0.23      -10.46     12.43 o
  19   2   4       85.35       77.75     17.55 o
  20   2   4        0.19      -24.11     24.11 o
 -18   3   4        4.80      -14.30     36.31 o
 -17   3   4       62.40       52.81     37.96 o
 -16   3   4        0.02       -5.50     32.45 o
 -15   3   4      208.89      190.33     38.51 o
 -14   3   4        6.92        0.00     28.60 o
 -13   3   4       37.65       37.65     32.45 o
 -12   3   4      114.07      116.48     20.52 o
 -11   3   4      225.42      248.51     24.88 o
 -10   3   4        0.16       12.71     15.33 o
  -9   3   4       53.68       53.61     11.33 o
  -8   3   4       54.09       50.81     10.83 o
  -7   3   4      245.37      264.56     16.26 o
  -6   3   4       10.39        4.52     11.99 o
  -5   3   4      196.68      179.70     11.85 o
  -4   3   4        3.31        3.06      7.71 o
  -3   3   4      373.97      371.62     15.93 o
  -2   3   4      176.35      187.97     13.37 o
  -1   3   4      285.83      309.05     16.22 o
   0   3   4       21.52       19.53      8.22 o
   1   3   4      669.94      670.84     23.13 o
   2   3   4        0.21       -6.69      6.69 o
   3   3   4      777.04      768.83     25.68 o
   4   3   4        7.09        6.75      7.23 o
   5   3   4      833.89      802.05     26.80 o
   6   3   4      205.16      182.36     11.23 o
   7   3   4      611.95      602.66     33.60 o
   8   3   4       64.68       61.79      9.94 o
   9   3   4      446.15      471.78     21.46 o
  10   3   4       31.40       31.22     11.90 o
  11   3   4      165.90      169.48     20.34 o
  12   3   4        1.28      -11.34     11.34 o
  13   3   4        2.31       -6.67     11.77 o
  14   3   4        4.64      -11.00     29.70 o
  15   3   4       84.47       75.36     36.31 o
  16   3   4       10.88      -25.30     33.55 o
  17   3   4        4.61      -12.10     36.31 o
 -14   4   4       69.22       72.61     37.41 o
 -13   4   4       10.14       35.21     34.10 o
 -12   4   4        3.74      -29.70     29.70 o
 -11   4   4       51.53       10.45     30.80 o
 -10   4   4       17.85      -28.05     28.05 o
  -9   4   4       67.40       99.56     34.10 o
  -8   4   4        0.35      -23.10     26.95 o
  -7   4   4       40.65       43.76     25.85 o
  -6   4   4       40.31       13.73     18.01 o
  -5   4   4      230.23      280.69     21.80 o
  -4   4   4        0.22       -5.84     13.79 o
  -3   4   4      233.60      212.05     19.62 o
  -2   4   4        0.26       -1.22     13.34 o
  -1   4   4      151.19      176.99     15.69 o
   0   4   4        3.09       -0.78     11.45 o
   1   4   4      170.75      158.52     14.96 o
   2   4   4       11.75       16.74     13.67 o
   3   4   4       52.34       76.43     15.08 o
   4   4   4       23.61       23.21     16.60 o
   5   4   4        0.19        2.23     15.99 o
   6   4   4       84.40      103.32     32.45 o
   7   4   4       12.93       11.28     16.64 o
   8   4   4        9.62        3.30     21.45 o
   9   4   4      113.72      133.12     26.40 o
  10   4   4        6.59       11.00     22.00 o
  11   4   4        3.38        0.55     22.55 o
  12   4   4        1.45      -15.95     22.55 o
  13   4   4       16.48       28.05     24.75 o
  -4   5   4        8.26       -2.81     24.59 o
  -3   5   4       12.61        3.01     23.14 o
  -2   5   4       63.83       55.42     25.20 o
  -1   5   4       24.48       13.40     23.73 o
   0   5   4       17.26       41.25     23.88 o
   1   5   4        3.03       26.95     31.90 o
   2   5   4        2.97        9.35     29.70 o
 -21   0   5       31.84       37.14     22.86 o
 -19   0   5       85.77       69.90     20.68 o
 -17   0   5     1416.19     1200.90     60.83 o
 -15   0   5     1411.48     1300.74     68.49 o
 -13   0   5      295.76      375.14     25.48 o
 -11   0   5      347.48      352.88     15.12 o
  -9   0   5       22.50       29.22      4.68 o
  -7   0   5      558.64      483.66     14.15 o
  -5   0   5     4334.94     4451.56    115.97 o
  -3   0   5    14407.19    14839.54    388.45 o
  -1   0   5     6489.58     6669.03    175.17 o
   1   0   5    16678.71    16311.12    512.31 o
   3   0   5     7680.88     7553.73    242.24 o
   5   0   5     6178.90     6256.81    179.83 o
   7   0   5     3272.22     3211.01    101.44 o
   9   0   5     1468.35     1621.91     75.66 o
  11   0   5      839.73      931.39     40.15 o
  13   0   5        1.32        1.47      9.04 o
  15   0   5       77.21       51.71     15.95 o
  17   0   5       15.58       41.26     17.60 o
  19   0   5        6.83      -12.15     17.33 o
  21   0   5       34.80       -9.90     41.26 o
 -21   1   5        2.09       22.98     17.46 o
 -20   1   5       21.69       41.91     16.67 o
 -19   1   5      166.97      220.62     20.43 o
 -18   1   5       15.49       -2.24     12.86 o
 -17   1   5      532.72      546.74     28.97 o
 -16   1   5      601.49      553.19     25.00 o
 -15   1   5       33.52       30.98     10.91 o
 -14   1   5        5.15       -7.20     10.03 o
 -13   1   5      843.36      929.61     39.15 o
 -12   1   5        5.16        5.41      7.48 o
 -11   1   5     3477.66     3517.90     94.47 o
 -10   1   5       22.47       20.82      4.28 o
  -9   1   5     3019.20     2956.89     61.38 o
  -8   1   5        7.24        6.69      2.83 o
  -7   1   5     6628.01     6826.36    124.97 o
  -6   1   5     1319.50     1325.52     25.68 o
  -5   1   5      915.18      789.58     20.29 o
  -4   1   5     3839.46     4023.05     81.83 o
  -3   1   5     4059.63     4138.62     79.72 o
  -2   1   5      857.87      919.36     17.85 o
  -1   1   5      441.88      448.40      9.82 o
   0   1   5      138.61      137.46      4.95 o
   1   1   5     1087.32     1068.09     23.36 o
   2   1   5     3022.23     3136.79     66.07 o
   3   1   5     1085.28     1197.45     33.17 o
   4   1   5      727.70      713.81     19.30 o
   5   1   5      332.92      362.52     10.61 o
   6   1   5     1982.38     1973.49     46.34 o
   7   1   5     2995.57     3211.11     73.81 o
   8   1   5       19.58       18.26      4.70 o
   9   1   5      723.87      751.43     21.57 o
  10   1   5      378.19      380.42     15.37 o
  11   1   5     1377.98     1410.53     50.31 o
  12   1   5       31.59       36.69      5.69 o
  13   1   5      299.99      320.06     17.07 o
  14   1   5        9.29        5.16      7.80 o
  15   1   5      631.57      566.88     58.58 o
  16   1   5       23.85        3.17     10.69 o
  17   1   5       18.85       24.73     11.63 o
  18   1   5        8.19       -6.68     12.67 o
  19   1   5       33.72       31.01     20.54 o
  20   1   5        3.42      -13.16     13.16 o
  21   1   5        3.30        3.84     29.49 o
 -20   2   5        7.95       13.20     38.51 o
 -19   2   5        3.75       13.13     41.81 o
 -18   2   5       39.04       40.16     34.65 o
 -17   2   5       39.19       15.40     31.90 o
 -16   2   5      359.20      368.00     46.21 o
 -15   2   5        4.04       14.85     28.05 o
 -14   2   5      134.34      127.07     31.90 o
 -13   2   5      150.95      192.12     24.48 o
 -12   2   5     1048.94     1083.67     46.46 o
 -11   2   5        1.53       -0.53     10.46 o
 -10   2   5     2226.67     2192.32     72.31 o
  -9   2   5       13.40        7.71      7.30 o
  -8   2   5     1095.67     1089.17     32.47 o
  -7   2   5      268.50      290.58     10.99 o
  -6   2   5       82.98       74.73      6.61 o
  -5   2   5       79.61       71.94      5.48 o
  -4   2   5     5977.52     5945.59    142.26 o
  -3   2   5       74.32       74.10      5.28 o
  -2   2   5      259.27      253.84      8.56 o
  -1   2   5     1759.57     1684.36     41.79 o
   0   2   5      346.08      337.84     10.78 o
   1   2   5     2381.36     2264.33     54.52 o
   2   2   5      134.70      154.24      6.52 o
   3   2   5     1815.63     1693.66     44.91 o
   4   2   5        7.68        5.71      3.13 o
   5   2   5     1156.97     1116.32     28.44 o
   6   2   5       35.64       29.69      4.34 o
   7   2   5      164.86      164.43      9.31 o
   8   2   5      557.42      569.33     21.50 o
   9   2   5       65.60       78.59     10.51 o
  10   2   5      357.55      373.21     17.10 o
  11   2   5       28.18       29.35     10.51 o
  12   2   5      634.21      685.03     29.43 o
  13   2   5       11.97       -0.17     12.97 o
  14   2   5       26.10       48.65     20.74 o
  15   2   5       31.34       17.22     19.23 o
  16   2   5      161.96      203.99     35.21 o
  17   2   5        3.93      -12.17     12.17 o
  18   2   5       34.14       43.06     14.75 o
  19   2   5        6.13       -1.47     13.62 o
  20   2   5        1.40       30.80     31.90 o
 -17   3   5       41.88       42.91     37.96 o
 -16   3   5       25.60       -1.65     33.55 o
 -15   3   5       27.33       50.61     34.10 o
 -14   3   5       34.26       13.20     30.80 o
 -13   3   5       15.47       10.75     23.93 o
 -12   3   5       69.10       57.57     18.72 o
 -11   3   5       67.58       61.80     18.23 o
 -10   3   5        7.93       -7.26     15.11 o
  -9   3   5       50.21       40.77     11.43 o
  -8   3   5        4.18       -7.31      9.74 o
  -7   3   5       43.56       69.08     11.17 o
  -6   3   5      847.43      881.90     33.94 o
  -5   3   5      807.85      738.12     29.29 o
  -4   3   5      493.57      481.69     21.92 o
  -3   3   5      108.68      100.91      9.87 o
  -2   3   5      704.62      742.66     25.37 o
  -1   3   5       16.40        2.69      5.97 o
   0   3   5      910.91      882.51     28.76 o
   1   3   5        0.24       -6.88      6.88 o
   2   3   5     1806.86     1800.97     53.73 o
   3   3   5       42.37       49.18      7.93 o
   4   3   5     1296.82     1287.89     39.96 o
   5   3   5       36.79       28.27      7.76 o
   6   3   5      537.64      514.67     21.91 o
   7   3   5        4.91        4.96      8.47 o
   8   3   5      275.51      294.76     19.75 o
   9   3   5       58.41       61.34     10.95 o
  10   3   5      102.79      121.73     15.52 o
  11   3   5        1.32       -1.02     10.50 o
  12   3   5        3.13       -3.04     10.77 o
  13   3   5      146.02      124.63     14.46 o
  14   3   5       45.10       37.96     34.65 o
  15   3   5       14.87       26.95     35.21 o
  16   3   5       48.29       17.05     37.41 o
  17   3   5       11.81        0.00     38.51 o
 -13   4   5        9.96       15.40     34.10 o
 -12   4   5       31.45       38.51     34.10 o
 -11   4   5        2.34       45.66     31.35 o
 -10   4   5       10.07      -30.25     30.25 o
  -9   4   5       17.01       14.85     31.35 o
  -8   4   5      183.49      187.03     36.86 o
  -7   4   5        1.16      -15.76     15.76 o
  -6   4   5       89.54       89.93     20.83 o
  -5   4   5      127.24      116.47     21.77 o
  -4   4   5      540.58      544.94     37.63 o
  -3   4   5       29.49       21.86     14.65 o
  -2   4   5      131.03      119.86     16.53 o
  -1   4   5       28.14       18.01     13.71 o
   0   4   5        4.00        5.56     16.65 o
   1   4   5       21.36       41.08     14.24 o
   2   4   5       57.94       52.92     20.64 o
   3   4   5       23.94       11.85     16.52 o
   4   4   5       10.99       -6.67     29.98 o
   5   4   5       11.22       32.83     16.99 o
   6   4   5      168.47      183.56     22.20 o
   7   4   5        5.15       -0.75     16.38 o
   8   4   5        3.31       26.40     22.00 o
   9   4   5       54.56       28.60     22.00 o
  10   4   5       60.09       33.00     23.10 o
  11   4   5        0.34       29.70     23.65 o
  12   4   5       54.01       56.66     24.75 o
  -5   5   5       59.37       91.86     37.41 o
  -4   5   5        7.51       24.20     31.35 o
  -3   5   5       45.73       33.55     31.35 o
  -2   5   5       29.54      -20.90     29.15 o
  -1   5   5        3.91        6.62     25.85 o
   0   5   5       24.82       23.10     31.35 o
   1   5   5       19.49      -11.55     30.25 o
 -22   0   6       10.59        2.75     33.55 o
 -20   0   6       22.30       39.56     20.59 o
 -18   0   6      287.28      245.72     29.98 o
 -16   0   6     1706.31     1700.01     81.10 o
 -14   0   6        1.06        0.75     12.99 o
 -12   0   6      382.16      420.45     27.03 o
 -10   0   6      237.42      256.69     10.42 o
  -8   0   6     4348.65     4215.42    102.68 o
  -6   0   6    16769.42    17339.67    445.88 o
  -4   0   6     4519.44     4391.36    116.32 o
  -2   0   6     5238.91     5158.41    124.74 o
   0   0   6    10585.00    10256.35    322.36 o
   2   0   6     6408.28     6777.13    242.77 o
   4   0   6     7064.49     7380.84    242.44 o
   6   0   6     1485.73     1615.71     55.29 o
   8   0   6      799.76      811.22     29.56 o
  10   0   6       12.40       19.16      5.45 o
  12   0   6       39.67       38.79      8.20 o
  14   0   6        5.76        3.96      9.33 o
  16   0   6      366.34      317.95     29.70 o
  18   0   6       54.31       76.46     21.45 o
  20   0   6       16.71       22.03     18.65 o
 -21   1   6        0.30        2.11     23.70 o
 -20   1   6       41.69       13.68     21.41 o
 -19   1   6        7.87        3.21     15.12 o
 -18   1   6       17.15       28.93     15.84 o
 -17   1   6       89.97       98.72     14.14 o
 -16   1   6      272.75      294.29     18.33 o
 -15   1   6      617.71      661.70     27.82 o
 -14   1   6     1198.90     1265.59     71.27 o
 -13   1   6      136.57      171.40     15.78 o
 -12   1   6     1482.59     1461.90     57.04 o
 -11   1   6       93.18      106.02      8.51 o
 -10   1   6      343.09      353.04     10.28 o
  -9   1   6      244.38      269.64     12.25 o
  -8   1   6       56.19       41.41      4.00 o
  -7   1   6     1807.65     1948.33     51.72 o
  -6   1   6     1289.31     1301.60     27.75 o
  -5   1   6      325.01      286.55      8.07 o
  -4   1   6      509.70      528.07     14.03 o
  -3   1   6      983.72      988.66     22.36 o
  -2   1   6      288.31      318.08      8.09 o
  -1   1   6      473.69      436.51     12.80 o
   0   1   6       91.37      102.07      4.60 o
   1   1   6     2091.61     2080.87     46.61 o
   2   1   6     1118.43     1095.73     26.91 o
   3   1   6      246.14      201.64      8.91 o
   4   1   6     2683.92     2594.29     63.75 o
   5   1   6      930.87      961.72     25.13 o
   6   1   6     2874.83     2865.89     70.74 o
   7   1   6      528.59      562.83     16.60 o
   8   1   6     1769.75     1740.42     44.33 o
   9   1   6       44.27       41.65      6.10 o
  10   1   6     1946.44     2023.19     56.86 o
  11   1   6        6.43        7.78      6.95 o
  12   1   6      670.33      678.23     45.94 o
  13   1   6       78.24       68.21      6.86 o
  14   1   6      316.64      290.96     33.28 o
  15   1   6        0.54       -9.41      9.41 o
  16   1   6       67.50       83.93     14.03 o
  17   1   6        2.58       -2.04     11.80 o
  18   1   6       39.05       30.79     13.63 o
  19   1   6        8.28       10.56     14.21 o
  20   1   6        2.02       -3.44     13.86 o
 -20   2   6        4.67        5.50     37.41 o
 -19   2   6      169.37      177.62     65.46 o
 -18   2   6        0.40        9.35     33.00 o
 -17   2   6        2.45        6.60     30.80 o
 -16   2   6        0.60       23.65     29.70 o
 -15   2   6       94.75      188.13     36.31 o
 -14   2   6       36.37       44.01     28.05 o
 -13   2   6      828.33      371.31     35.21 o
 -12   2   6        3.25       11.92     25.30 o
 -11   2   6      255.19      221.09     28.33 o
 -10   2   6       80.49      108.66     11.34 o
  -9   2   6      182.27      190.65     14.51 o
  -8   2   6      486.83      506.77     20.09 o
  -7   2   6      138.30      159.59      8.51 o
  -6   2   6      219.82      224.07     10.03 o
  -5   2   6      274.46      309.70     11.45 o
  -4   2   6     3491.52     3473.43     83.72 o
  -3   2   6       92.81       98.58      6.08 o
  -2   2   6     1757.75     1739.09     40.24 o
  -1   2   6       93.73      103.83      6.20 o
   0   2   6     2610.06     2428.91     59.22 o
   1   2   6      152.11      154.39      7.31 o
   2   2   6     1395.88     1303.65     34.95 o
   3   2   6      225.19      241.06      9.29 o
   4   2   6       55.71       83.72      5.51 o
   5   2   6     1854.16     1921.12     47.39 o
   6   2   6      752.52      774.02     24.00 o
   7   2   6      675.26      661.07     21.51 o
   8   2   6       38.01       43.76      7.57 o
   9   2   6     1003.75      987.22     38.56 o
  10   2   6       36.61       22.56     10.89 o
  11   2   6      214.13      269.80     23.30 o
  12   2   6       25.58       34.54     13.53 o
  13   2   6      532.76      523.83     44.90 o
  14   2   6      155.46      149.65     31.90 o
  15   2   6       57.89       76.43     21.78 o
  16   2   6       48.88       30.05     28.05 o
  17   2   6       31.31       24.42     11.48 o
  18   2   6        7.76        9.83     12.49 o
  19   2   6        0.53       12.89     16.54 o
 -17   3   6       29.18       31.90     38.51 o
 -16   3   6        4.82       46.76     36.31 o
 -15   3   6        4.97       30.80     33.00 o
 -14   3   6        0.09       26.95     31.35 o
 -13   3   6       45.00       51.18     26.13 o
 -12   3   6        8.58       -1.96     20.08 o
 -11   3   6       40.90       42.82     17.83 o
 -10   3   6      264.16      281.75     26.84 o
  -9   3   6      350.10      427.35     21.83 o
  -8   3   6      240.10      287.81     18.69 o
  -7   3   6     1306.18     1331.67     47.68 o
  -6   3   6        7.51        4.69     11.59 o
  -5   3   6       61.30       82.81     11.16 o
  -4   3   6        0.00        9.79      8.88 o
  -3   3   6     2275.54     2146.33     71.88 o
  -2   3   6        0.69       -0.04      8.32 o
  -1   3   6     1915.78     1906.99     64.04 o
   0   3   6       19.33       15.56      7.13 o
   1   3   6     1358.74     1261.96     44.81 o
   2   3   6        3.61        7.19      7.53 o
   3   3   6      496.92      496.17     18.93 o
   4   3   6      261.82      266.14     11.89 o
   5   3   6      351.62      377.83     18.22 o
   6   3   6      138.07      154.39     11.70 o
   7   3   6      144.30      164.27     16.76 o
   8   3   6       43.84       36.19      9.48 o
   9   3   6       17.49       22.69      9.41 o
  10   3   6        4.54       14.65     10.04 o
  11   3   6        7.57       15.17     14.72 o
  12   3   6        9.32        5.72     10.66 o
  13   3   6       75.41       70.15     16.40 o
  14   3   6        0.08       -1.79     13.16 o
  15   3   6        0.81       13.20     35.21 o
  16   3   6        8.27       28.05     40.16 o
  17   3   6       10.11      -30.25     40.16 o
 -13   4   6       38.64       58.86     41.81 o
 -12   4   6       11.40       -1.65     36.86 o
 -11   4   6       37.73       24.75     34.65 o
 -10   4   6        1.38        0.00     32.45 o
  -9   4   6      145.01      103.97     35.21 o
  -8   4   6      206.61      265.14     40.71 o
  -7   4   6      400.22      403.10     37.18 o
  -6   4   6       47.71       59.47     20.13 o
  -5   4   6       33.16       29.49     19.57 o
  -4   4   6       28.21       -4.48     17.67 o
  -3   4   6       13.83       -4.47     17.44 o
  -2   4   6       44.96       50.61     24.20 o
  -1   4   6        3.31       24.81     17.18 o
   0   4   6       19.14       -5.44     24.48 o
   1   4   6       91.35       80.94     18.98 o
   2   4   6      115.29      116.44     22.83 o
   3   4   6      113.35       87.46     23.65 o
   4   4   6        4.66       -4.95     20.90 o
   5   4   6      224.04      195.28     29.15 o
   6   4   6       42.14       26.40     20.35 o
   7   4   6      154.07      128.17     25.85 o
   8   4   6        1.14       -8.25     21.45 o
   9   4   6       97.02       37.41     22.55 o
  10   4   6        3.16       -9.90     21.45 o
  11   4   6       68.67       62.16     23.65 o
  12   4   6        0.10      -19.80     22.00 o
  -4   5   6        0.29       59.96     33.55 o
  -3   5   6       20.73       12.65     34.10 o
  -2   5   6       10.93       38.51     34.10 o
  -1   5   6      102.19      153.47     37.41 o
 -21   0   7        8.52        4.90     23.25 o
 -19   0   7        3.98       18.20     19.26 o
 -17   0   7       38.14       88.01     20.21 o
 -15   0   7       88.64       97.72     18.01 o
 -13   0   7      217.43      223.11     20.60 o
 -11   0   7     1104.61     1128.19     40.67 o
  -9   0   7     6229.37     6503.37    158.27 o
  -7   0   7      135.89       94.73      7.26 o
  -5   0   7     4617.78     4502.47    119.63 o
  -3   0   7     3812.84     3752.84     92.44 o
  -1   0   7    10721.70    10720.58    313.51 o
   1   0   7      735.67      643.27     22.53 o
   3   0   7     9479.20     9936.34    342.01 o
   5   0   7       67.62       90.00     10.58 o
   7   0   7        3.07       17.79      9.65 o
   9   0   7      703.32      768.24     38.76 o
  11   0   7      381.21      404.61     18.40 o
  13   0   7     1435.14     1261.14    223.06 o
  15   0   7      351.67      336.10     30.25 o
  17   0   7      255.95      272.84     29.15 o
  19   0   7       49.34       82.51     22.55 o
 -21   1   7        8.84       -4.14     20.65 o
 -20   1   7       38.96        8.90     17.81 o
 -19   1   7       47.24       49.10     17.47 o
 -18   1   7      359.68      306.37     23.92 o
 -17   1   7      146.19      145.75     18.38 o
 -16   1   7        0.14       12.21     19.85 o
 -15   1   7       76.89       98.04     13.47 o
 -14   1   7       10.26       -3.38     10.84 o
 -13   1   7       25.40       24.83     12.45 o
 -12   1   7        2.09       -9.31     10.64 o
 -11   1   7       99.26      105.41      9.01 o
 -10   1   7      226.29      229.74      9.85 o
  -9   1   7       22.75       18.08      4.59 o
  -8   1   7      939.80      936.66     20.34 o
  -7   1   7      700.26      760.48     17.12 o
  -6   1   7      180.94      174.69      8.67 o
  -5   1   7     1876.38     1978.28     41.03 o
  -4   1   7      126.68      117.24      5.11 o
  -3   1   7      861.51      836.92     19.15 o
  -2   1   7     1272.78     1298.57     26.87 o
  -1   1   7     3251.02     3181.65     78.91 o
   0   1   7      303.86      318.73      9.80 o
   1   1   7     3484.07     3430.11     80.47 o
   2   1   7     3866.89     4128.26     96.70 o
   3   1   7     8984.59     9092.47    256.92 o
   4   1   7      209.75      221.01      8.68 o
   5   1   7     2571.50     2343.03     69.12 o
   6   1   7       10.42        9.53      5.13 o
   7   1   7     3464.57     3527.21     93.25 o
   8   1   7       20.25       34.05      7.06 o
   9   1   7     2478.60     2481.50     73.43 o
  10   1   7      228.94      239.02     12.65 o
  11   1   7      589.35      602.83     23.14 o
  12   1   7       21.63       23.33      8.56 o
  13   1   7      246.86      286.44     15.96 o
  14   1   7      408.39      355.75     35.48 o
  15   1   7      177.12      185.47     24.75 o
  16   1   7       70.00       73.55     13.20 o
  17   1   7        2.35        9.15     13.20 o
  18   1   7       24.87        6.94     20.44 o
  19   1   7        9.36       -3.99     17.34 o
  20   1   7       24.42       10.46     22.30 o
 -19   2   7        3.00       -5.31     22.99 o
 -18   2   7        7.08       27.50     35.21 o
 -17   2   7       48.66       23.65     32.45 o
 -16   2   7      211.58      147.42     37.41 o
 -15   2   7       45.02       37.96     30.25 o
 -14   2   7      108.20      136.97     33.00 o
 -13   2   7       87.11      122.67     30.80 o
 -12   2   7       55.99       51.89     15.46 o
 -11   2   7      342.82      418.62     29.36 o
 -10   2   7        1.67        9.65     10.31 o
  -9   2   7      911.00      944.93     40.00 o
  -8   2   7       10.67       25.24      8.93 o
  -7   2   7      504.48      506.03     19.30 o
  -6   2   7        0.15       -5.52      5.80 o
  -5   2   7     1154.49     1153.36     33.68 o
  -4   2   7      248.34      242.47      9.82 o
  -3   2   7     1493.68     1463.76     36.65 o
  -2   2   7      165.54      187.00      8.22 o
  -1   2   7      287.87      280.47     10.14 o
   0   2   7     1919.67     1944.47     48.02 o
   1   2   7       11.48       22.32      4.70 o
   2   2   7     1779.29     1706.14     45.37 o
   3   2   7      541.31      531.29     16.43 o
   4   2   7     1818.00     1790.16     47.33 o
   5   2   7       60.20       61.65      5.73 o
   6   2   7      801.50      808.76     24.81 o
   7   2   7       46.29       53.82      7.53 o
   8   2   7     2632.09     2623.92     72.36 o
   9   2   7      187.14      206.14     12.55 o
  10   2   7      578.97      641.14     27.04 o
  11   2   7      325.33      349.46     26.64 o
  12   2   7      571.29      648.00     56.66 o
  13   2   7       75.86       62.71     27.50 o
  14   2   7        6.31      -19.00     19.00 o
  15   2   7       10.67      -12.76     20.48 o
  16   2   7       67.76       61.94     14.99 o
  17   2   7       37.40       47.97     11.90 o
  18   2   7        4.45       11.12     13.07 o
  19   2   7        6.11      -22.03     23.82 o
 -17   3   7        1.67      -34.10     34.10 o
 -16   3   7        6.96      -31.35     31.35 o
 -15   3   7       15.35        6.60     33.55 o
 -14   3   7       36.81       65.46     34.65 o
 -13   3   7        4.59       27.50     30.80 o
 -12   3   7       48.45       68.78     20.35 o
 -11   3   7      118.52      158.81     44.83 o
 -10   3   7      762.07      833.74     49.11 o
  -9   3   7        0.26        9.44     12.07 o
  -8   3   7       81.68       93.32     15.40 o
  -7   3   7        7.01       25.99     10.68 o
  -6   3   7     1407.84     1489.95     52.51 o
  -5   3   7       11.90       15.46     10.02 o
  -4   3   7      776.11      790.81     30.92 o
  -3   3   7      178.33      188.48     13.61 o
  -2   3   7     1021.50      991.31     44.00 o
  -1   3   7       71.38       67.80     10.72 o
   0   3   7      340.03      358.21     16.26 o
   1   3   7      284.65      267.54     13.63 o
   2   3   7       10.26       10.73      7.20 o
   3   3   7      151.22      144.28     15.39 o
   4   3   7      244.88      238.77     13.82 o
   5   3   7        8.48        3.72      7.58 o
   6   3   7       16.02       17.97      8.41 o
   7   3   7       17.50       24.93      9.29 o
   8   3   7      123.28      137.25     12.09 o
   9   3   7        4.70       13.54      9.29 o
  10   3   7      101.14       81.06     11.73 o
  11   3   7       10.08        9.29     10.16 o
  12   3   7       32.80       52.10     20.48 o
  13   3   7       43.49       37.67     21.27 o
  14   3   7      158.41      107.82     40.71 o
  15   3   7       10.97        6.60     37.96 o
  16   3   7       51.22        7.15     40.16 o
 -13   4   7        0.24       -8.80     39.06 o
 -12   4   7       32.24       61.06     37.96 o
 -11   4   7       14.67       -6.05     34.65 o
 -10   4   7       53.17       80.31     37.41 o
  -9   4   7        8.04       -4.95     32.45 o
  -8   4   7       15.94       38.51     32.45 o
  -7   4   7      107.38      116.42     19.52 o
  -6   4   7      221.58      206.34     25.28 o
  -5   4   7      153.19      101.21     28.05 o
  -4   4   7       91.83      106.72     29.15 o
  -3   4   7        6.54       40.16     24.75 o
  -2   4   7       51.52       57.76     24.20 o
  -1   4   7      138.55      134.77     27.50 o
   0   4   7      320.18      294.84     34.66 o
   1   4   7       20.56      -19.80     19.80 o
   2   4   7      234.92      182.63     28.60 o
   3   4   7        3.30        4.95     20.90 o
   4   4   7      450.99      454.92     41.81 o
   5   4   7       14.50       40.71     21.45 o
   6   4   7      131.51      125.97     25.85 o
   7   4   7        0.60      -12.10     20.35 o
   8   4   7       38.90       56.11     22.00 o
   9   4   7        3.41        9.90     22.00 o
  10   4   7       37.01       35.21     22.00 o
  11   4   7        1.67      -20.90     20.90 o
  12   4   7       21.12       17.05     22.55 o
 -20   0   8       13.55       39.80     23.12 o
 -18   0   8        5.29       28.83     20.42 o
 -16   0   8      197.02      221.71     56.66 o
 -14   0   8      176.78      189.07     20.79 o
 -12   0   8      706.35      718.47     39.44 o
 -10   0   8     1319.10     1266.24     37.33 o
  -8   0   8     1337.19     1057.26     42.03 o
  -6   0   8     3666.76     3589.34    116.97 o
  -4   0   8     2944.04     2834.84     85.86 o
  -2   0   8      836.35      783.93     27.88 o
   0   0   8     2103.53     2040.52    126.80 o
   2   0   8       64.59       79.94     14.61 o
   4   0   8     4254.30     4764.82    172.46 o
   6   0   8     3761.47     4114.34    168.02 o
   8   0   8     2353.90     2441.51     72.18 o
  10   0   8     1889.43     2047.72     69.73 o
  12   0   8     3140.77     3247.55    253.60 o
  14   0   8      539.87      487.92     38.51 o
  16   0   8      331.03      321.25     31.35 o
  18   0   8      156.13      201.33     28.05 o
 -20   1   8        3.98       -3.58     21.67 o
 -19   1   8        1.93       14.02     21.22 o
 -18   1   8        1.27      -14.24     15.91 o
 -17   1   8       44.63       55.30     16.84 o
 -16   1   8      255.39      236.35     17.82 o
 -15   1   8       65.00       52.09     12.99 o
 -14   1   8        0.89       -7.74     11.02 o
 -13   1   8       38.03       21.72     12.45 o
 -12   1   8       83.65       80.54     10.77 o
 -11   1   8      416.92      429.27     20.37 o
 -10   1   8        5.83        2.36      5.24 o
  -9   1   8       40.62       42.50      5.65 o
  -8   1   8      755.43      801.06     23.57 o
  -7   1   8      198.16      190.86      7.31 o
  -6   1   8     1065.89     1013.75     22.57 o
  -5   1   8      568.55      546.54     15.73 o
  -4   1   8     1219.29     1188.34     25.57 o
  -3   1   8      911.11      960.28     20.96 o
  -2   1   8     5536.61     5561.82    110.53 o
  -1   1   8      661.96      691.52     16.78 o
   0   1   8     7762.71     8016.91    187.31 o
   1   1   8      375.19      407.53     13.40 o
   2   1   8     2382.09     2160.79     51.81 o
   3   1   8     1461.25     1624.90     39.33 o
   4   1   8     3691.97     3625.79     80.66 o
   5   1   8      352.49      364.07     12.46 o
   6   1   8     4494.67     4207.75    110.62 o
   7   1   8      450.28      470.90     17.74 o
   8   1   8      407.19      395.22     16.11 o
   9   1   8      126.51      130.21      9.97 o
  10   1   8      469.63      492.81     23.23 o
  11   1   8     1187.36     1140.97     59.15 o
  12   1   8       96.84       94.43     13.23 o
  13   1   8      602.25      573.85     29.86 o
  14   1   8        7.51       -2.90      9.55 o
  15   1   8       34.13       34.59     11.32 o
  16   1   8       65.59       71.50     18.98 o
  17   1   8        2.53      -16.78     16.78 o
  18   1   8       61.71       41.81     14.52 o
  19   1   8        7.58       27.68     14.41 o
  20   1   8       34.90        7.70     45.11 o
 -19   2   8      154.13      107.57     26.78 o
 -18   2   8       22.73       23.65     35.76 o
 -17   2   8       12.80       -1.65     32.45 o
 -16   2   8       65.90       57.76     32.45 o
 -15   2   8       39.78       28.60     30.25 o
 -14   2   8       67.64       29.15     28.05 o
 -13   2   8        2.10        9.90     25.85 o
 -12   2   8      371.30      367.86     36.03 o
 -11   2   8       67.02       63.24     16.21 o
 -10   2   8       28.42       31.55     11.11 o
  -9   2   8       12.49        7.71     10.42 o
  -8   2   8      409.01      471.37     21.63 o
  -7   2   8      240.12      250.38     13.55 o
  -6   2   8      379.23      377.43     15.15 o
  -5   2   8      647.83      580.74     21.55 o
  -4   2   8      275.41      281.07     10.93 o
  -3   2   8     1145.51     1086.29     28.39 o
  -2   2   8        3.24        2.03      4.83 o
  -1   2   8     2049.59     1975.32     48.67 o
   0   2   8      116.22      130.55      7.07 o
   1   2   8     2178.66     2127.72     52.38 o
   2   2   8        4.89        4.35      4.61 o
   3   2   8     1794.31     1777.28     47.13 o
   4   2   8      433.48      458.73     17.83 o
   5   2   8     2777.81     2792.46     69.71 o
   6   2   8      348.26      382.37     15.08 o
   7   2   8     1217.25     1233.23     39.41 o
   8   2   8      256.78      253.60     15.79 o
   9   2   8      175.07      178.28     14.01 o
  10   2   8      181.74      229.08     18.74 o
  11   2   8      233.71      251.01     36.03 o
  12   2   8       24.67       31.90     25.85 o
  13   2   8      218.67      218.93     33.00 o
  14   2   8      120.27      111.67     30.25 o
  15   2   8       10.63       -7.56     21.92 o
  16   2   8       87.67       75.32     31.08 o
  17   2   8       78.53       79.05     22.78 o
  18   2   8       21.92       27.67     24.59 o
  19   2   8       16.41       16.50     18.70 o
 -17   3   8        0.47      -14.30     36.86 o
 -16   3   8        0.02      -15.40     34.65 o
 -15   3   8       27.79       30.25     34.10 o
 -14   3   8        9.06       28.05     33.00 o
 -13   3   8      108.68      117.72     34.65 o
 -12   3   8        6.92       13.47     18.08 o
 -11   3   8      241.19      248.79     27.15 o
 -10   3   8        9.26        1.69     16.92 o
  -9   3   8       76.54      117.98     15.79 o
  -8   3   8      103.04       96.15     13.10 o
  -7   3   8      685.08      694.65     29.28 o
  -6   3   8      374.93      366.26     26.65 o
  -5   3   8      205.35      214.47     15.00 o
  -4   3   8        4.18       13.29      9.60 o
  -3   3   8      143.24      169.41     13.25 o
  -2   3   8      142.45      154.93     12.63 o
  -1   3   8       38.58       34.78      9.78 o
   0   3   8       28.72       45.17      8.83 o
   1   3   8       11.69        2.01      8.16 o
   2   3   8        1.86        7.89      7.98 o
   3   3   8       78.88       87.69     13.24 o
   4   3   8       18.98       30.19      9.18 o
   5   3   8      393.70      386.31     22.15 o
   6   3   8      124.89      131.44     12.16 o
   7   3   8      323.94      339.69     18.18 o
   8   3   8        3.25       14.27      9.38 o
   9   3   8      215.63      197.77     14.52 o
  10   3   8       15.13       -1.88     10.03 o
  11   3   8      400.44      438.64     50.06 o
  12   3   8        5.18       31.35     34.65 o
  13   3   8      190.00      193.08     45.66 o
  14   3   8       13.25      -27.50     35.21 o
  15   3   8       66.68       83.06     42.36 o
  16   3   8        1.26       53.91     44.56 o
 -12   4   8        1.65       19.25     39.06 o
 -11   4   8        1.91      -17.60     36.86 o
 -10   4   8        1.40      -29.70     34.65 o
  -9   4   8      142.92       98.46     37.41 o
  -8   4   8       55.16       22.69     22.83 o
  -7   4   8       10.90        4.73     20.74 o
  -6   4   8       23.45        8.96     20.63 o
  -5   4   8      184.27      167.51     23.90 o
  -4   4   8        0.26        3.30     22.55 o
  -3   4   8       97.30      117.72     28.60 o
  -2   4   8        1.82       -7.15     23.10 o
  -1   4   8      126.82      127.07     27.50 o
   0   4   8        1.67       31.90     24.20 o
   1   4   8      723.53      600.69     50.61 o
   2   4   8      109.58       91.86     25.30 o
   3   4   8       10.71       55.56     22.55 o
   4   4   8       16.02        8.25     20.90 o
   5   4   8        9.95        1.10     20.35 o
   6   4   8       19.07       40.16     22.00 o
   7   4   8       46.36       32.45     21.45 o
   8   4   8        9.77       -1.65     21.45 o
   9   4   8        6.06      -20.90     20.90 o
  10   4   8       29.41       26.95     22.00 o
  11   4   8       15.61       16.50     22.00 o
 -21   0   9       89.17      154.22     29.17 o
 -19   0   9       19.51       31.93     24.75 o
 -17   0   9      248.30      332.23     29.16 o
 -15   0   9      214.09      252.90     29.15 o
 -13   0   9     1105.22     1096.59     55.59 o
 -11   0   9      552.51      558.51     27.04 o
  -9   0   9     2530.62     2527.14     68.09 o
  -7   0   9      226.27      235.65     10.52 o
  -5   0   9     1042.61     1064.46     38.82 o
  -3   0   9       40.60       33.89      4.93 o
  -1   0   9       18.58       29.17      5.19 o
   1   0   9    16609.35    17670.60    632.54 o
   3   0   9     3098.08     2948.50    108.27 o
   5   0   9     3092.09     3051.29    125.47 o
   7   0   9     3118.32     3093.57    100.72 o
   9   0   9     3079.61     3374.90     99.28 o
  11   0   9     2831.21     2882.46    133.93 o
  13   0   9       42.30       36.31     15.95 o
  15   0   9        3.32       -9.35     17.05 o
  17   0   9       25.37       23.65     19.25 o
  19   0   9        0.27        7.15     21.45 o
 -20   1   9        0.74       22.06     23.41 o
 -19   1   9       43.49       33.36     22.24 o
 -18   1   9      223.60      232.09     28.33 o
 -17   1   9       23.65       -0.77     18.87 o
 -16   1   9       17.28        4.37     16.73 o
 -15   1   9        0.22        1.16     12.09 o
 -14   1   9       43.47       48.93     12.78 o
 -13   1   9       14.68        9.87     11.62 o
 -12   1   9      236.86      235.72     17.15 o
 -11   1   9      382.03      378.29     20.12 o
 -10   1   9       48.26       42.56      7.08 o
  -9   1   9      306.59      299.35     13.81 o
  -8   1   9      859.70      870.03     22.13 o
  -7   1   9     1894.70     1847.79     41.57 o
  -6   1   9       20.43       26.18      4.68 o
  -5   1   9     1923.87     1802.27     38.04 o
  -4   1   9      264.31      283.04      8.57 o
  -3   1   9     4903.34     4731.70    101.46 o
  -2   1   9       65.41       67.66      4.02 o
  -1   1   9     1594.52     1446.25     31.97 o
   0   1   9      432.94      471.62     12.83 o
   1   1   9     3802.39     3514.45     83.06 o
   2   1   9     1208.61     1251.32     34.89 o
   3   1   9     1631.06     1596.70     41.92 o
   4   1   9      803.79      831.28     21.77 o
   5   1   9     1088.68      990.45     25.51 o
   6   1   9      654.98      624.16     16.24 o
   7   1   9      194.54      210.37      9.28 o
   8   1   9      561.86      538.44     31.36 o
   9   1   9      528.10      486.91     19.94 o
  10   1   9     1819.84     1787.36     77.22 o
  11   1   9       49.91       34.12      9.52 o
  12   1   9      166.73      138.76     11.90 o
  13   1   9       97.78      110.36     12.65 o
  14   1   9       10.35       11.61     10.40 o
  15   1   9      366.21      340.81     22.34 o
  16   1   9        6.79       18.10     12.21 o
  17   1   9       70.69       79.47     14.64 o
  18   1   9        3.07       13.97     17.88 o
  19   1   9       62.74       59.02     16.24 o
 -19   2   9       22.41      -15.87     24.48 o
 -18   2   9       63.30      -26.68     74.26 o
 -17   2   9        5.36       -1.65     33.00 o
 -16   2   9        2.74        2.75     30.80 o
 -15   2   9       44.79       33.00     30.80 o
 -14   2   9       24.67        8.80     28.05 o
 -13   2   9      131.73      135.87     31.90 o
 -12   2   9       99.45      114.71     32.45 o
 -11   2   9        5.29       -2.69     13.75 o
 -10   2   9      127.07      141.12     12.95 o
  -9   2   9      816.60      786.45     35.59 o
  -8   2   9      431.73      422.34     23.01 o
  -7   2   9        7.37        7.89      8.24 o
  -6   2   9      568.30      516.94     20.47 o
  -5   2   9        0.32        4.10      7.33 o
  -4   2   9     1886.16     1829.64     55.85 o
  -3   2   9      168.61      187.44      9.18 o
  -2   2   9     2094.34     1971.40     52.43 o
  -1   2   9      116.68      103.26      7.21 o
   0   2   9     1191.07     1128.99     29.51 o
   1   2   9      164.49      168.06      9.68 o
   2   2   9      913.40      883.75     23.86 o
   3   2   9      175.11      166.58      7.87 o
   4   2   9      816.35      820.39     23.98 o
   5   2   9      585.18      578.47     16.87 o
   6   2   9       20.70       17.68      5.99 o
   7   2   9      358.06      355.96     28.90 o
   8   2   9      244.75      287.52     17.27 o
   9   2   9      112.43      114.39     14.95 o
  10   2   9        1.64       14.90     16.74 o
  11   2   9      330.08      377.63     28.54 o
  12   2   9       65.09       63.26     25.85 o
  13   2   9      137.03      202.43     33.00 o
  14   2   9      281.90      313.55     41.26 o
  15   2   9       18.78       26.95     28.05 o
  16   2   9      198.22      197.97     60.51 o
  17   2   9        5.18        1.63     23.33 o
  18   2   9       27.45       39.05     21.26 o
 -16   3   9       11.47       55.56     37.96 o
 -15   3   9        5.07      -31.90     31.90 o
 -14   3   9      101.96       57.21     39.06 o
 -13   3   9        5.00        4.40     33.55 o
 -12   3   9       76.67      102.46     22.31 o
 -11   3   9       64.55       71.22     29.98 o
 -10   3   9      287.54      321.59     29.32 o
  -9   3   9       47.65       42.06     14.63 o
  -8   3   9       83.75       86.03     15.01 o
  -7   3   9       19.89       18.80     11.30 o
  -6   3   9       58.66       72.97     12.45 o
  -5   3   9        0.96       -0.07     10.15 o
  -4   3   9        1.04       -0.43      9.81 o
  -3   3   9       48.22       33.90     10.41 o
  -2   3   9      180.15      176.15     13.44 o
  -1   3   9      170.08      175.39     12.23 o
   0   3   9       71.36       60.90      9.80 o
   1   3   9        9.38       13.01      9.36 o
   2   3   9     1102.40     1075.75     42.80 o
   3   3   9       84.10       99.34     10.96 o
   4   3   9      352.30      390.12     18.91 o
   5   3   9        0.25        0.60      9.61 o
   6   3   9      486.42      503.95     22.41 o
   7   3   9       38.43       42.01     11.42 o
   8   3   9      383.06      437.81     21.36 o
   9   3   9       61.95       57.10     10.42 o
  10   3   9      346.79      419.65     35.46 o
  11   3   9       16.39        7.70     33.00 o
  12   3   9       16.70       25.85     36.31 o
  13   3   9        2.68       25.85     37.96 o
  14   3   9       72.18       33.55     41.26 o
  15   3   9        9.65      -24.75     40.16 o
 -11   4   9        7.10      -35.21     35.21 o
 -10   4   9        6.75      -30.25     35.76 o
  -9   4   9       12.38       30.80     35.76 o
  -8   4   9      131.07      171.55     26.24 o
  -7   4   9       24.21      -19.03     20.28 o
  -6   4   9       15.51       16.97     20.79 o
  -5   4   9       51.98       38.14     20.42 o
  -4   4   9      167.69      155.67     31.35 o
  -3   4   9        3.82      -14.30     22.00 o
  -2   4   9      227.97      189.23     31.35 o
  -1   4   9       82.60       79.21     25.30 o
   0   4   9       21.27       -4.40     21.45 o
   1   4   9       62.56       90.21     24.20 o
   2   4   9       10.23       -3.85     19.80 o
   3   4   9      100.31       74.26     24.20 o
   4   4   9       23.37        7.15     20.90 o
   5   4   9        0.33       -4.95     21.45 o
   6   4   9       45.83       30.80     22.55 o
   7   4   9        9.52      -15.95     21.45 o
   8   4   9       23.21        3.85     21.45 o
   9   4   9       11.15        1.65     22.00 o
  10   4   9        0.57      -21.45     21.45 o
 -20   0  10      249.80      355.83     68.76 o
 -18   0  10       82.45      100.52     39.33 o
 -16   0  10       62.94       50.41     19.80 o
 -14   0  10      432.33      445.71     31.48 o
 -12   0  10      199.91      199.68     21.17 o
 -10   0  10      225.94      226.61     15.25 o
  -8   0  10       16.09       11.27      6.57 o
  -6   0  10       18.82       10.06      5.67 o
  -4   0  10     1419.13     1335.13     37.05 o
  -2   0  10     3609.51     3657.13     95.58 o
   0   0  10     2327.59     2291.06    103.06 o
   2   0  10     3374.32     3080.77    112.90 o
   4   0  10     3680.99     3256.45    119.61 o
   6   0  10     2009.93     1933.02     84.92 o
   8   0  10     6210.82     6445.13    233.74 o
  10   0  10      935.30      936.95     39.95 o
  12   0  10       38.79       30.45     15.40 o
  14   0  10       17.67       48.41     18.70 o
  16   0  10       15.72      -17.05     17.05 o
  18   0  10        3.90      -15.40     20.90 o
 -20   1  10        0.17        0.05     22.79 o
 -19   1  10       15.17       23.20     23.51 o
 -18   1  10       17.58       23.93     22.17 o
 -17   1  10        1.43      -15.96     38.51 o
 -16   1  10       29.05       27.66     20.03 o
 -15   1  10       11.50      -20.63     20.63 o
 -14   1  10      240.93      277.87     26.08 o
 -13   1  10      139.86      128.13     16.01 o
 -12   1  10      281.84      302.84     21.76 o
 -11   1  10       33.22       44.17     10.36 o
 -10   1  10      805.61      820.27     29.27 o
  -9   1  10        0.15       -4.82      5.52 o
  -8   1  10     1649.49     1750.87     42.81 o
  -7   1  10       13.42       25.31      5.33 o
  -6   1  10     2730.28     2658.11     55.24 o
  -5   1  10       49.07       53.72      5.18 o
  -4   1  10     2135.21     2131.40     47.20 o
  -3   1  10       13.23       15.69      3.91 o
  -2   1  10     2151.17     2097.71     43.39 o
  -1   1  10     2394.89     2434.84     52.65 o
   0   1  10     1221.20     1208.00     27.32 o
   1   1  10      541.61      511.32     15.06 o
   2   1  10       58.42       50.62      5.30 o
   3   1  10      408.16      366.62     12.09 o
   4   1  10      264.47      295.29      9.84 o
   5   1  10      388.69      399.93     12.63 o
   6   1  10      331.30      331.70     16.97 o
   7   1  10      574.01      508.08     22.83 o
   8   1  10      221.82      196.08     16.97 o
   9   1  10        3.37        3.52      6.68 o
  10   1  10       30.40       14.29      7.18 o
  11   1  10        2.52       -0.74      7.41 o
  12   1  10      793.98      770.79     66.56 o
  13   1  10        2.10       14.97     10.54 o
  14   1  10      456.08      462.07     43.46 o
  15   1  10       19.36       34.55     12.40 o
  16   1  10       29.50       34.04     14.85 o
  17   1  10        0.20        1.04     14.12 o
  18   1  10       13.79        9.32     14.93 o
  19   1  10       54.50       70.41     23.10 o
 -18   2  10       45.24       15.63     63.53 o
 -17   2  10      103.49       95.16     37.41 o
 -16   2  10       90.32       60.51     34.10 o
 -15   2  10       38.98       15.95     30.25 o
 -14   2  10       55.87       73.71     30.80 o
 -13   2  10      168.88      184.83     37.41 o
 -12   2  10      308.41      296.39     31.90 o
 -11   2  10       60.16      130.57     19.50 o
 -10   2  10       65.34       54.44     12.69 o
  -9   2  10      788.79      759.22     32.00 o
  -8   2  10        0.43        0.84      9.20 o
  -7   2  10      941.77      911.50     34.55 o
  -6   2  10       27.70       38.02      8.83 o
  -5   2  10     1343.88     1277.39     40.84 o
  -4   2  10      371.25      341.23     15.61 o
  -3   2  10      544.75      524.23     16.34 o
  -2   2  10       27.46       34.62      6.62 o
  -1   2  10      349.64      343.16     13.11 o
   0   2  10      632.67      594.53     18.87 o
   1   2  10      380.41      376.11     13.82 o
   2   2  10      828.22      804.16     26.30 o
   3   2  10      123.75      121.00      9.92 o
   4   2  10      636.25      595.20     24.05 o
   5   2  10      405.99      418.94     14.90 o
   6   2  10      468.45      459.61     15.87 o
   7   2  10      102.69      112.32     12.56 o
   8   2  10      251.84      272.15     17.01 o
   9   2  10       55.10       45.67     14.17 o
  10   2  10      130.76      144.74     17.52 o
  11   2  10      278.86      302.96     28.05 o
  12   2  10       42.27       39.82     27.78 o
  13   2  10      146.03      132.57     32.45 o
  14   2  10        2.20       18.70     25.30 o
  15   2  10        2.93        5.50     28.05 o
  16   2  10        2.72      -12.65     26.40 o
  17   2  10        4.99        1.45     17.59 o
  18   2  10       12.19       23.10     14.30 o
 -16   3  10        1.88       58.86     41.81 o
 -15   3  10      121.42      150.72     44.56 o
 -14   3  10        0.03        8.80     35.76 o
 -13   3  10       46.71        0.55     34.65 o
 -12   3  10        0.10        6.60     33.00 o
 -11   3  10       69.99       35.82     37.41 o
 -10   3  10        2.41       13.12     18.11 o
  -9   3  10        0.24      -13.14     13.14 o
  -8   3  10       10.00       18.16     14.00 o
  -7   3  10        1.80       11.30     12.44 o
  -6   3  10       56.21       51.99     15.88 o
  -5   3  10       79.59       78.60     13.51 o
  -4   3  10       15.56       23.06     10.90 o
  -3   3  10        6.30       -2.43     10.13 o
  -2   3  10       46.33       44.03     11.05 o
  -1   3  10     1004.33     1012.18     38.04 o
   0   3  10      136.40      146.02     12.98 o
   1   3  10      463.68      447.87     21.21 o
   2   3  10        0.01       -6.75      9.14 o
   3   3  10      535.61      528.91     23.56 o
   4   3  10      107.15      100.42     11.56 o
   5   3  10      337.26      380.34     19.33 o
   6   3  10       29.66       22.65     10.12 o
   7   3  10      256.40      299.15     28.50 o
   8   3  10       14.20       -7.05     10.73 o
   9   3  10      117.72      129.04     15.39 o
  10   3  10       63.64       59.41     36.86 o
  11   3  10      125.42      108.92     40.71 o
  12   3  10        1.60        1.65     35.76 o
  13   3  10        2.93       33.00     40.16 o
  14   3  10        8.81        1.10     41.26 o
  15   3  10        1.13       26.40     44.56 o
 -11   4  10       62.56       66.01     42.36 o
 -10   4  10        0.17       -6.05     37.41 o
  -9   4  10      110.67      105.62     39.61 o
  -8   4  10       17.83       35.49     23.47 o
  -7   4  10       29.55       51.78     22.16 o
  -6   4  10        0.01       16.15     19.95 o
  -5   4  10      146.02      146.63     24.29 o
  -4   4  10        0.08       -8.39     18.84 o
  -3   4  10       78.22       68.76     24.75 o
  -2   4  10       25.70       25.30     24.20 o
  -1   4  10        9.50        9.35     23.10 o
   0   4  10       44.74       57.21     23.65 o
   1   4  10       85.16       38.51     22.55 o
   2   4  10       13.52       22.00     22.55 o
   3   4  10       28.14       20.35     21.45 o
   4   4  10        3.57      -13.75     21.45 o
   5   4  10        4.32        1.65     22.00 o
   6   4  10        2.63       -9.35     21.45 o
   7   4  10        3.76      -17.60     21.45 o
   8   4  10       35.37        1.65     22.55 o
   9   4  10       86.64       62.71     24.20 o
 -19   0  11       23.04       13.20     30.80 o
 -17   0  11       36.32       35.11     21.13 o
 -15   0  11       95.91      128.73     22.13 o
 -13   0  11        0.27        7.18     18.15 o
 -11   0  11        0.80      -10.79     10.79 o
  -9   0  11      283.43      267.97     12.94 o
  -7   0  11      610.62      554.74     19.89 o
  -5   0  11     2199.76     2087.26     56.79 o
  -3   0  11     3044.88     2887.51     76.71 o
  -1   0  11     5947.44     5926.71    242.98 o
   1   0  11     5694.25     5753.07    256.43 o
   3   0  11     3776.52     3467.79    127.59 o
   5   0  11     1710.05     1667.33     70.92 o
   7   0  11      143.56      151.49     21.99 o
   9   0  11       20.60        4.22     10.96 o
  11   0  11      469.24      520.38     55.01 o
  13   0  11       55.06       34.10     18.15 o
  15   0  11        9.50       24.20     19.25 o
  17   0  11      170.40      191.98     29.15 o
 -20   1  11        7.84      -18.70     33.00 o
 -19   1  11       66.96       89.01     46.21 o
 -18   1  11        9.32       25.83     23.12 o
 -17   1  11       44.98       41.05     21.56 o
 -16   1  11       28.79       26.68     21.00 o
 -15   1  11      208.54      245.46     27.79 o
 -14   1  11       10.62       -2.87     14.56 o
 -13   1  11       77.97      113.43     16.71 o
 -12   1  11       55.19       37.42     10.32 o
 -11   1  11     1777.82     1798.45     69.83 o
 -10   1  11        0.54        8.44      8.02 o
  -9   1  11      554.23      582.73     20.42 o
  -8   1  11       11.87       14.85      6.88 o
  -7   1  11     1701.30     1780.56     40.68 o
  -6   1  11      296.28      308.13     10.67 o
  -5   1  11      924.74      923.41     22.50 o
  -4   1  11      954.12      946.72     22.94 o
  -3   1  11      445.03      450.89     12.71 o
  -2   1  11      562.04      521.30     13.95 o
  -1   1  11       87.73      105.56      6.30 o
   0   1  11      424.55      400.78     11.50 o
   1   1  11      253.52      264.30     11.56 o
   2   1  11      632.98      632.94     18.31 o
   3   1  11      653.20      653.60     18.88 o
   4   1  11      373.78      345.60     21.57 o
   5   1  11      417.68      405.49     20.75 o
   6   1  11      671.03      658.95     20.69 o
   7   1  11      264.40      253.71     19.62 o
   8   1  11       42.10       27.12      7.84 o
   9   1  11     2290.93     2223.37     84.98 o
  10   1  11       46.01       35.74     13.09 o
  11   1  11      300.93      324.19     23.45 o
  12   1  11       13.07        9.82      9.85 o
  13   1  11       74.34       81.63     13.58 o
  14   1  11       16.59       14.85     19.25 o
  15   1  11       57.89       47.90     13.94 o
  16   1  11        0.16      -10.85     13.63 o
  17   1  11       17.43       25.69     15.32 o
  18   1  11        1.40       13.44     15.96 o
 -18   2  11       12.59       -8.14     27.49 o
 -17   2  11       58.19       56.66     41.26 o
 -16   2  11       45.04       32.45     36.86 o
 -15   2  11        0.47       -9.90     32.45 o
 -14   2  11       42.17      127.62     35.76 o
 -13   2  11       19.44       35.76     30.25 o
 -12   2  11      317.16      307.84     44.83 o
 -11   2  11       66.95       82.75     18.48 o
 -10   2  11      542.69      505.95     27.46 o
  -9   2  11        1.47       -6.08     10.17 o
  -8   2  11      217.00      221.00     15.33 o
  -7   2  11      235.75      272.75     14.88 o
  -6   2  11      910.42      841.09     29.44 o
  -5   2  11      201.44      202.13     13.98 o
  -4   2  11       59.62       69.77     11.64 o
  -3   2  11      677.33      641.71     23.43 o
  -2   2  11     1551.51     1538.33     39.51 o
  -1   2  11     1295.38     1244.84     34.95 o
   0   2  11       95.56      104.04     10.79 o
   1   2  11      463.53      464.70     18.10 o
   2   2  11       75.01       82.83      8.66 o
   3   2  11      528.86      506.08     21.19 o
   4   2  11      288.78      295.22     24.69 o
   5   2  11      124.90      131.04     10.10 o
   6   2  11      156.01      190.24     16.46 o
   7   2  11      174.44      171.55     10.99 o
   8   2  11       96.69      101.67     10.04 o
   9   2  11       75.77       62.89     15.43 o
  10   2  11      124.86      134.97     17.85 o
  11   2  11        0.37      -14.60     17.49 o
  12   2  11      286.80      339.63     28.57 o
  13   2  11        9.06      -23.10     23.10 o
  14   2  11        7.22       30.25     26.40 o
  15   2  11       37.73       49.51     28.60 o
  16   2  11       22.12       26.40     29.70 o
  17   2  11       10.92       40.71     31.90 o
 -15   3  11        0.86       30.25     40.16 o
 -14   3  11        0.12       45.66     39.61 o
 -13   3  11       28.80        6.60     36.86 o
 -12   3  11       11.62       27.50     34.10 o
 -11   3  11      124.17      124.32     37.41 o
 -10   3  11        4.08      -24.20     29.15 o
  -9   3  11        0.15       12.09     18.76 o
  -8   3  11       34.24       31.44     14.75 o
  -7   3  11        1.60        3.82     13.28 o
  -6   3  11      435.07      424.61     25.19 o
  -5   3  11        0.19       -7.11     21.64 o
  -4   3  11      350.63      374.40     23.04 o
  -3   3  11      109.16      119.88     14.71 o
  -2   3  11      813.51      815.49     36.89 o
  -1   3  11       44.56       54.43     11.64 o
   0   3  11      322.06      341.52     22.15 o
   1   3  11        4.35       -4.93      9.84 o
   2   3  11      588.27      572.37     25.26 o
   3   3  11       11.62       12.23      9.90 o
   4   3  11      431.77      445.30     38.27 o
   5   3  11       27.71       18.50     11.59 o
   6   3  11      347.68      376.18     43.19 o
   7   3  11      207.31      190.21     16.35 o
   8   3  11      117.64      108.03     13.92 o
   9   3  11        0.19        7.70     13.75 o
  10   3  11        1.41        8.80     13.20 o
  11   3  11       30.28       22.00     35.76 o
  12   3  11        0.09      -24.75     37.41 o
  13   3  11        9.96       -2.75     41.81 o
  14   3  11        6.75      -16.50     41.26 o
 -10   4  11       43.00       55.56     40.16 o
  -9   4  11        0.12       11.55     35.76 o
  -8   4  11       97.40      102.86     39.06 o
  -7   4  11        6.49       27.89     21.80 o
  -6   4  11       10.84       -6.56     20.68 o
  -5   4  11        3.20       -3.68     20.05 o
  -4   4  11       48.33       49.48     21.07 o
  -3   4  11        1.57       12.62     18.95 o
  -2   4  11       40.72       22.55     25.30 o
  -1   4  11        3.90        2.20     23.10 o
   0   4  11       12.45      -20.90     22.55 o
   1   4  11       12.55        4.40     23.10 o
   2   4  11        3.43        0.00     23.10 o
   3   4  11       37.29       57.76     24.20 o
   4   4  11       53.40       30.80     23.10 o
   5   4  11       13.77        3.85     23.10 o
   6   4  11       79.51       67.66     24.75 o
   7   4  11        1.11        2.75     22.55 o
   8   4  11       45.41       53.36     24.20 o
 -18   0  12       36.00       31.35     33.00 o
 -16   0  12        4.32        2.75     28.05 o
 -14   0  12        0.98        0.25     17.88 o
 -12   0  12       70.03      128.07     56.66 o
 -10   0  12      751.23      727.70     34.51 o
  -8   0  12     2881.96     2586.25     83.20 o
  -6   0  12     2311.82     2294.52     62.62 o
  -4   0  12     6936.02     6797.56    177.28 o
  -2   0  12     5704.60     6003.26    218.92 o
   0   0  12     2169.26     2112.19    119.60 o
   2   0  12     1328.70     1236.13     49.33 o
   4   0  12     1483.31     1439.57     61.84 o
   6   0  12        3.47       -9.75      9.75 o
   8   0  12     1008.77     1046.28     56.76 o
  10   0  12      618.93      668.43     52.53 o
  12   0  12       80.63       81.96     22.00 o
  14   0  12      132.43      119.37     25.30 o
  16   0  12      128.43      130.92     26.95 o
 -19   1  12        0.79      -28.05     28.05 o
 -18   1  12       22.33       -8.23     25.03 o
 -17   1  12       35.94       -2.08     23.14 o
 -16   1  12       78.24       86.12     32.73 o
 -15   1  12        3.67        4.65     20.40 o
 -14   1  12      530.64      548.20     38.87 o
 -13   1  12       56.52       27.84     15.24 o
 -12   1  12      235.44      269.64     17.46 o
 -11   1  12      316.81      319.73     20.45 o
 -10   1  12      235.50      245.94     17.71 o
  -9   1  12      267.70      284.90     13.83 o
  -8   1  12      461.79      512.11     17.67 o
  -7   1  12      441.45      442.67     15.22 o
  -6   1  12        5.36       10.57      5.77 o
  -5   1  12      512.67      480.60     14.19 o
  -4   1  12       55.91       81.14      8.83 o
  -3   1  12      455.34      456.61     13.25 o
  -2   1  12      257.75      222.58      8.44 o
  -1   1  12     2521.76     2527.92     58.76 o
   0   1  12      628.80      596.56     16.54 o
   1   1  12      481.00      448.84     14.75 o
   2   1  12     2210.19     2042.68     54.93 o
   3   1  12      130.52      146.91      9.42 o
   4   1  12     1799.45     1769.43     51.71 o
   5   1  12      153.17      153.62     13.12 o
   6   1  12     2707.78     2495.37     71.31 o
   7   1  12       38.77       33.02      8.61 o
   8   1  12      227.14      216.80     15.73 o
   9   1  12      120.25      123.14     12.92 o
  10   1  12      967.18      973.29     40.08 o
  11   1  12        2.59       -8.83      8.83 o
  12   1  12      174.08      185.58     13.90 o
  13   1  12        2.81       -5.44     12.92 o
  14   1  12      259.52      247.49     37.41 o
  15   1  12       68.96       70.12     15.77 o
  16   1  12      101.75      118.62     18.20 o
  17   1  12        0.79      -14.80     14.80 o
 -18   2  12        0.10      -37.41     37.41 o
 -17   2  12       36.71      -12.24     47.31 o
 -16   2  12       52.24      111.12     39.61 o
 -15   2  12       40.54       -1.65     34.10 o
 -14   2  12       44.24       52.26     33.55 o
 -13   2  12      187.28      209.58     39.06 o
 -12   2  12        3.70       -5.76     16.47 o
 -11   2  12       57.01       54.98     20.90 o
 -10   2  12      192.40      241.30     44.56 o
  -9   2  12      570.03      536.82     28.19 o
  -8   2  12      468.94      477.28     23.18 o
  -7   2  12      209.72      207.29     13.68 o
  -6   2  12      266.04      292.63     26.12 o
  -5   2  12      233.44      262.98     14.57 o
  -4   2  12     1033.70      943.23     35.38 o
  -3   2  12      938.85      875.97     33.33 o
  -2   2  12       51.41       62.62     10.13 o
  -1   2  12       48.51       51.99      8.35 o
   0   2  12      356.95      373.51     22.22 o
   1   2  12      512.83      518.19     20.01 o
   2   2  12      257.50      260.81     20.35 o
   3   2  12      556.28      619.39     28.11 o
   4   2  12      157.21      173.20     13.05 o
   5   2  12      416.96      439.69     18.43 o
   6   2  12       58.84       69.01     11.66 o
   7   2  12     1024.15     1063.48     38.90 o
   8   2  12       12.19        0.30      9.53 o
   9   2  12      539.93      524.16     23.32 o
  10   2  12       65.90       61.87     18.10 o
  11   2  12      151.82      170.67     18.62 o
  12   2  12      115.59      140.58     18.41 o
  13   2  12       95.68      132.91     23.34 o
  14   2  12       18.90       20.90     29.15 o
  15   2  12       42.97       45.66     30.25 o
  16   2  12        8.09        4.09     14.85 o
 -14   3  12        8.35       11.00     38.51 o
 -13   3  12       45.50       32.45     37.41 o
 -12   3  12       31.70       17.05     35.76 o
 -11   3  12       25.70       72.06     36.31 o
 -10   3  12        3.19       11.55     33.00 o
  -9   3  12      305.11      363.35     30.61 o
  -8   3  12       77.00       89.22     21.07 o
  -7   3  12      346.18      351.90     28.88 o
  -6   3  12        0.74       18.45     17.44 o
  -5   3  12      370.73      346.63     32.18 o
  -4   3  12        6.06       23.88     12.95 o
  -3   3  12      382.08      451.48     43.66 o
  -2   3  12        0.15       18.66     13.75 o
  -1   3  12      941.40      911.01     69.48 o
   0   3  12       71.57       59.00     13.16 o
   1   3  12      505.19      522.79     40.66 o
   2   3  12       14.00       22.49     12.11 o
   3   3  12      158.20      173.69     16.48 o
   4   3  12       23.35       44.89     12.93 o
   5   3  12      169.43      181.21     19.76 o
   6   3  12        0.43       35.20     14.00 o
   7   3  12        7.56        5.65     12.25 o
   8   3  12       11.58       11.55     12.36 o
   9   3  12        0.20        4.40     15.40 o
  10   3  12        0.25        8.25     14.85 o
  13   3  12       18.80        6.60     41.81 o
  -9   4  12        0.39      -36.31     36.31 o
  -8   4  12        9.45       58.31     38.51 o
  -7   4  12        3.52      -13.13     21.52 o
  -6   4  12        3.06      -17.22     21.52 o
  -5   4  12        0.31      -20.34     20.34 o
  -4   4  12       47.31       31.09     21.27 o
  -3   4  12       15.06       25.83     23.93 o
  -2   4  12       36.41       20.35     25.85 o
  -1   4  12        4.28       -7.70     23.65 o
   0   4  12       44.91       62.71     25.85 o
   1   4  12       85.40       69.86     25.30 o
   2   4  12        2.49      -22.00     22.00 o
   3   4  12       60.05       44.01     24.75 o
   4   4  12       25.89        2.75     24.20 o
   5   4  12       99.76       91.86     26.95 o
   6   4  12        6.18       44.01     25.85 o
 -19   0  13        9.05       -9.35     34.65 o
 -17   0  13       36.80       79.76     34.65 o
 -15   0  13       16.20      -17.60     26.40 o
 -13   0  13     1877.68     1896.71    125.42 o
 -11   0  13     1157.79     1037.30     55.48 o
  -9   0  13     1668.93     1661.42     81.69 o
  -7   0  13     1775.06     1767.13     54.78 o
  -5   0  13     1838.93     1872.66     57.54 o
  -3   0  13     2741.43     2824.39    129.66 o
  -1   0  13      618.56      617.67     35.71 o
   1   0  13        2.67       19.64      9.33 o
   3   0  13      162.22      157.85     14.26 o
   5   0  13      311.26      361.53     21.58 o
   7   0  13     1761.91     1703.36     67.24 o
   9   0  13      248.70      290.83     20.39 o
  11   0  13      408.98      451.72     26.20 o
  15   0  13      100.68       87.46     25.30 o
 -18   1  13        2.30      -11.42     24.86 o
 -17   1  13       63.49        7.44     33.83 o
 -16   1  13        0.71      -21.18     21.18 o
 -15   1  13       72.04       96.79     24.31 o
 -14   1  13      178.75      132.09     44.56 o
 -13   1  13        2.01      -10.29     20.20 o
 -12   1  13      273.37      263.71     45.17 o
 -11   1  13      215.16      222.48     16.54 o
 -10   1  13      161.30      174.82     18.39 o
  -9   1  13       18.05       27.66      9.33 o
  -8   1  13      326.18      371.66     14.67 o
  -7   1  13      225.82      226.55     10.98 o
  -6   1  13      326.38      349.95     12.07 o
  -5   1  13     1153.38     1104.68     26.83 o
  -4   1  13     2935.97     2921.70     64.35 o
  -3   1  13     1759.07     1669.28     38.02 o
  -2   1  13       43.29       44.42      6.99 o
  -1   1  13     2409.88     2368.61     58.82 o
   0   1  13       10.94       -1.14      6.09 o
   1   1  13     2766.64     2607.80     64.68 o
   2   1  13        0.97        1.83      6.05 o
   3   1  13     1796.93     1654.67     49.08 o
   4   1  13       60.51       65.43     13.86 o
   5   1  13     1246.21     1183.66     36.98 o
   6   1  13      112.80      101.48     12.34 o
   7   1  13      835.44      783.64     39.44 o
   8   1  13      407.05      407.42     26.95 o
   9   1  13     1079.79      982.93     33.49 o
  10   1  13       84.80       92.37     11.25 o
  11   1  13      134.04      129.09     16.98 o
  12   1  13       91.07       88.42     14.77 o
  13   1  13        7.50       10.63     13.72 o
  14   1  13      102.77       89.63     16.58 o
  15   1  13        0.26        4.79     15.84 o
  16   1  13        9.23       16.94     16.12 o
  17   1  13        6.40       -8.25     21.45 o
 -17   2  13        4.95      -51.16     59.96 o
 -16   2  13       42.83       34.65     38.51 o
 -15   2  13       15.84      -29.70     34.10 o
 -14   2  13       77.37       75.36     35.76 o
 -13   2  13       51.45       55.56     33.00 o
 -12   2  13       48.03       35.76     18.63 o
 -11   2  13       70.92       90.17     22.00 o
 -10   2  13      119.44      105.99     38.23 o
  -9   2  13      233.76      230.65     18.39 o
  -8   2  13      190.49      188.77     15.88 o
  -7   2  13      104.42      105.33     14.29 o
  -6   2  13      534.23      490.20     23.59 o
  -5   2  13       48.92       57.52     11.54 o
  -4   2  13      768.14      698.16     30.14 o
  -3   2  13      181.09      177.09     14.61 o
  -2   2  13       31.02       48.93      8.62 o
  -1   2  13      522.03      532.08     18.91 o
   0   2  13     1933.94     1989.15     58.44 o
   1   2  13       47.53       70.61      9.80 o
   2   2  13     1643.98     1692.51     50.56 o
   3   2  13        4.10       19.52      9.93 o
   4   2  13     1167.65     1224.07     44.54 o
   5   2  13       85.28       96.27     11.78 o
   6   2  13      402.13      404.09     20.24 o
   7   2  13      298.58      293.26     17.50 o
   8   2  13      242.25      279.60     15.69 o
   9   2  13       47.36       52.05     13.42 o
  10   2  13      122.15      108.77     16.24 o
  11   2  13       67.62       63.70     15.69 o
  12   2  13      100.41       86.91     22.55 o
  13   2  13       62.26       83.73     22.94 o
  14   2  13       30.24       -4.95     26.40 o
  15   2  13       14.82       12.08     17.60 o
  16   2  13        0.29       -1.65     14.85 o
 -14   3  13        7.42       71.51     40.71 o
 -13   3  13        1.52      -11.00     37.96 o
 -12   3  13      131.60      185.38     44.56 o
 -11   3  13        2.94       -4.40     35.21 o
 -10   3  13      198.03      248.64     43.46 o
  -9   3  13        7.28        4.80     19.03 o
  -8   3  13      132.73      156.77     23.24 o
  -7   3  13       36.61       35.44     18.48 o
  -6   3  13      375.82      438.47     31.56 o
  -5   3  13        7.36       10.89     16.12 o
  -4   3  13      615.96      597.64     36.90 o
  -3   3  13       30.83       45.25     16.79 o
  -2   3  13       55.55       59.07     16.52 o
  -1   3  13        5.06        3.50     15.07 o
   0   3  13       76.67       71.54     15.96 o
   1   3  13       14.56       11.62     14.04 o
   2   3  13       13.84        2.13     14.04 o
   3   3  13        1.61       -5.21     14.35 o
   4   3  13        5.34        3.53     13.82 o
   5   3  13        8.61       10.72     14.23 o
   6   3  13       21.67       21.37     20.35 o
   7   3  13       27.68       32.34     15.56 o
   8   3  13      109.69      110.93     17.07 o
   9   3  13        3.22       11.04     14.65 o
  10   3  13      142.50      127.07     19.80 o
  11   3  13        0.03        3.85     14.85 o
  -7   4  13       15.04      -23.10     42.36 o
  -6   4  13        0.48      -15.17     21.92 o
  -5   4  13       13.79        4.94     21.77 o
  -4   4  13       13.09        4.83     21.67 o
  -3   4  13       21.90       44.95     21.67 o
  -2   4  13       63.12       39.61     27.50 o
  -1   4  13        0.18        4.40     24.75 o
   0   4  13      124.39       94.06     28.60 o
   1   4  13        3.19       45.66     27.50 o
   2   4  13      105.51       77.01     28.05 o
   3   4  13        7.38        4.40     25.85 o
   4   4  13      109.60       96.26     28.60 o
 -18   0  14       26.00       50.61     35.76 o
 -16   0  14      517.01      521.48     53.91 o
 -14   0  14      502.11      504.97     50.06 o
 -12   0  14      132.82      172.72     31.35 o
 -10   0  14      235.78      236.20     24.17 o
  -8   0  14      437.85      479.25     23.30 o
  -6   0  14     2691.50     2898.11     86.77 o
  -4   0  14      225.99      237.03     16.75 o
  -2   0  14      660.23      599.04     54.72 o
   0   0  14      332.52      287.22     24.26 o
   2   0  14      571.29      587.73     28.98 o
   4   0  14     1319.90     1280.32     52.86 o
   6   0  14      962.61      959.50     56.18 o
   8   0  14      921.24      895.32     40.27 o
  10   0  14      626.96      667.51     33.61 o
  12   0  14     1033.24     1001.15     71.51 o
  14   0  14      172.75      161.72     28.05 o
  16   0  14       92.46       40.71     24.75 o
 -18   1  14        3.16       46.21     37.96 o
 -17   1  14        1.29        4.95     34.65 o
 -16   1  14        0.83       11.00     33.55 o
 -15   1  14      217.62      220.58     39.06 o
 -14   1  14       44.66        1.65     29.15 o
 -13   1  14       35.19       40.71     29.70 o
 -12   1  14        4.73       36.61     18.08 o
 -11   1  14       85.71       78.33     15.90 o
 -10   1  14      567.23      521.03     25.14 o
  -9   1  14       56.50       56.95     10.72 o
  -8   1  14      705.29      693.34     23.93 o
  -7   1  14      414.12      406.34     17.01 o
  -6   1  14     2207.96     2062.57     57.42 o
  -5   1  14       34.67       28.89      7.55 o
  -4   1  14       49.73       37.81      7.65 o
  -3   1  14      448.35      443.26     15.82 o
  -2   1  14     2623.60     2543.44     63.40 o
  -1   1  14       48.53       41.69      7.55 o
   0   1  14     1914.19     1850.96     50.75 o
   1   1  14       20.65       21.79      8.94 o
   2   1  14     1109.86     1078.84     38.38 o
   3   1  14       72.84       60.20     11.84 o
   4   1  14      507.20      482.02     19.42 o
   5   1  14      556.77      557.10     21.48 o
   6   1  14      926.04      866.14     31.98 o
   7   1  14      278.02      290.83     16.69 o
   8   1  14       42.73       35.16     13.04 o
   9   1  14       23.96       16.66      9.87 o
  10   1  14        0.57      -10.37     10.37 o
  11   1  14      115.72      107.27     13.41 o
  12   1  14       11.77        5.84     11.82 o
  13   1  14       34.84       15.05     16.78 o
  14   1  14       40.55       -8.55     15.33 o
  15   1  14       65.14       43.09     16.64 o
  16   1  14        4.23      -16.12     16.12 o
 -16   2  14        0.77      -26.63     26.63 o
 -15   2  14       20.03      -21.45     34.10 o
 -14   2  14        3.77       42.91     35.21 o
 -13   2  14        0.18       -9.90     31.35 o
 -12   2  14       94.35       89.66     34.10 o
 -11   2  14       40.09       30.35     18.63 o
 -10   2  14       31.49       27.86     18.62 o
  -9   2  14      551.56      470.28     24.19 o
  -8   2  14      142.78      140.66     14.99 o
  -7   2  14      372.73      373.10     21.04 o
  -6   2  14       69.91       80.73     13.11 o
  -5   2  14       46.66       50.72     11.71 o
  -4   2  14      221.22      231.34     16.36 o
  -3   2  14     1676.54     1561.71     55.56 o
  -2   2  14        5.43       13.66     15.09 o
  -1   2  14     1219.99     1240.75     36.76 o
   0   2  14       76.01       88.67      9.78 o
   1   2  14      362.46      415.63     24.83 o
   2   2  14      185.85      194.99     12.05 o
   3   2  14      203.75      257.29     13.53 o
   4   2  14      450.55      500.67     19.39 o
   5   2  14        8.47       -0.61      9.70 o
   6   2  14       33.70       34.36     10.54 o
   7   2  14      815.15      726.89     47.88 o
   8   2  14      267.03      252.50     22.94 o
   9   2  14        1.11      -11.45     11.45 o
  10   2  14      166.57      165.51     16.14 o
  11   2  14        0.03      -12.25     12.25 o
  12   2  14      107.78      109.61     14.49 o
  13   2  14       26.72        8.40     12.53 o
  14   2  14       55.42       39.56     14.71 o
  15   2  14       10.90      -20.90     20.90 o
 -13   3  14      105.16       78.11     42.36 o
 -12   3  14       13.23       46.21     39.61 o
 -11   3  14       92.34      109.47     40.16 o
 -10   3  14       61.19       44.01     35.76 o
  -9   3  14       51.59        6.60     33.00 o
  -8   3  14       14.89       -1.98     19.80 o
  -7   3  14      139.37      135.50     23.10 o
  -6   3  14        0.18      -18.70     18.70 o
  -5   3  14        1.39       14.25     17.58 o
  -4   3  14      100.76       85.40     18.63 o
  -3   3  14       23.60       23.69     16.92 o
  -2   3  14        5.52       10.90     15.99 o
  -1   3  14       11.21        1.51     19.25 o
   0   3  14        5.19       11.60     15.72 o
   1   3  14        1.76        4.04     15.68 o
   2   3  14       82.40       77.38     19.25 o
   3   3  14      259.64      264.63     25.85 o
   4   3  14       75.77       63.20     16.76 o
   5   3  14      464.34      469.44     31.01 o
   6   3  14        1.95       13.42     15.56 o
   7   3  14      178.63      223.62     22.27 o
   8   3  14        5.17        0.01     15.14 o
   9   3  14      154.56      166.59     19.66 o
  10   3  14       14.27       32.45     17.60 o
  11   3  14      101.91       84.16     18.70 o
  12   3  14        0.21       40.16     15.95 o
  -6   4  14       18.52       20.41     22.87 o
  -5   4  14      123.32      103.36     25.45 o
  -4   4  14        5.60       20.01     22.40 o
  -3   4  14      143.46      135.02     37.13 o
  -2   4  14        3.85       12.24     22.63 o
  -1   4  14       79.75       85.26     30.25 o
   0   4  14        0.13        3.85     25.30 o
 -17   0  15      128.23      138.62     39.61 o
 -15   0  15        8.76      -21.45     29.70 o
 -13   0  15      255.84      298.14     39.06 o
 -11   0  15      119.41      152.37     29.70 o
  -9   0  15      402.46      424.30     32.11 o
  -7   0  15        7.20      -11.56     11.56 o
  -5   0  15     2633.74     2573.21     98.10 o
  -3   0  15        6.73      -11.16     16.11 o
  -1   0  15       15.79       18.78     11.58 o
   1   0  15      979.14      904.63     39.89 o
   3   0  15     1610.88     1559.85     63.22 o
   5   0  15     1510.63     1483.90     71.89 o
   7   0  15      923.67      977.44     43.77 o
   9   0  15      694.58      672.49     34.12 o
  11   0  15      210.88      278.39     22.15 o
  13   0  15      144.69      112.22     26.40 o
  15   0  15        8.57       -9.90     23.65 o
 -17   1  15        0.02       18.70     36.31 o
 -16   1  15       64.10       23.65     35.21 o
 -15   1  15       61.52      -14.85     32.45 o
 -14   1  15        4.58       20.35     31.35 o
 -13   1  15       64.03       26.40     29.70 o
 -12   1  15        1.86        0.00     27.50 o
 -11   1  15      404.14      404.96     28.76 o
 -10   1  15        7.37        8.05     12.44 o
  -9   1  15      265.26      284.51     18.74 o
  -8   1  15       59.71       55.82     10.93 o
  -7   1  15       15.99        3.88      9.70 o
  -6   1  15      351.42      333.86     15.76 o
  -5   1  15     1588.56     1533.78     40.78 o
  -4   1  15        1.44       -7.96      7.96 o
  -3   1  15     1737.30     1657.79     46.31 o
  -2   1  15       11.82       -2.78      7.90 o
  -1   1  15      334.63      372.51     15.76 o
   0   1  15        6.59        9.51      8.25 o
   1   1  15      254.69      276.08     13.81 o
   2   1  15      277.66      275.48     17.10 o
   3   1  15       18.27       26.37      9.84 o
   4   1  15      384.52      386.20     21.03 o
   5   1  15       31.23       15.78      9.87 o
   6   1  15       15.80       17.52      9.84 o
   7   1  15        7.85       -1.14     10.91 o
   8   1  15      195.59      206.25     14.38 o
   9   1  15       57.49       65.30     14.43 o
  10   1  15      179.83      164.74     14.45 o
  11   1  15       98.30      129.89     17.81 o
  12   1  15       49.42       45.11     14.76 o
  13   1  15       78.96       87.88     16.10 o
  14   1  15       42.44       38.29     29.43 o
  15   1  15      253.97      279.44     31.90 o
 -15   2  15       64.80      114.97     42.36 o
 -14   2  15        0.71       11.00     35.21 o
 -13   2  15       79.78      106.17     37.96 o
 -12   2  15      137.33       91.86     35.21 o
 -11   2  15       20.29      -11.55     28.60 o
 -10   2  15      163.38      152.57     23.92 o
  -9   2  15       35.67       45.81     13.52 o
  -8   2  15      154.24      162.97     16.19 o
  -7   2  15        1.13      -11.73     11.73 o
  -6   2  15      127.98      125.47     14.87 o
  -5   2  15        0.21        2.53     11.87 o
  -4   2  15      350.20      356.97     20.84 o
  -3   2  15      149.35      174.73     18.90 o
  -2   2  15      306.11      312.21     19.20 o
  -1   2  15      142.38      122.17     13.95 o
   0   2  15        9.92        3.05      9.03 o
   1   2  15      491.73      483.71     22.55 o
   2   2  15       27.57       56.34     12.46 o
   3   2  15      228.64      262.50     14.49 o
   4   2  15      662.44      605.57     22.55 o
   5   2  15      183.24      151.71     13.53 o
   6   2  15       49.12       61.98     13.58 o
   7   2  15      493.66      456.17     51.21 o
   8   2  15       16.88       -0.51     15.24 o
   9   2  15       91.14      111.28     14.68 o
  10   2  15       66.82       82.51     19.19 o
  11   2  15        8.78      -13.61     13.64 o
  12   2  15       19.04       27.01     26.07 o
  13   2  15        0.96       18.98     19.12 o
  14   2  15       35.42        5.19     15.53 o
 -12   3  15       10.46       13.20     39.06 o
 -11   3  15       10.60      -29.15     36.31 o
 -10   3  15       13.04        1.10     36.31 o
  -9   3  15        5.58      -32.45     32.45 o
  -8   3  15       18.50       29.47     19.95 o
  -7   3  15      202.42      231.23     26.24 o
  -6   3  15        2.42        9.00     18.36 o
  -5   3  15        3.82      -16.35     17.09 o
  -4   3  15        0.79      -18.87     25.85 o
  -3   3  15        9.95      -16.52     16.52 o
  -2   3  15      131.05      118.89     19.69 o
  -1   3  15       48.98       18.53     16.76 o
   0   3  15      221.64      281.70     25.30 o
   1   3  15       66.85       75.23     17.90 o
   2   3  15      466.45      487.46     61.33 o
   3   3  15        7.42      -18.45     19.80 o
   4   3  15      168.42      203.90     22.60 o
   5   3  15      158.94      147.94     20.44 o
   6   3  15       62.64       89.03     33.00 o
   7   3  15        4.76        1.55     16.66 o
   8   3  15      177.93      207.12     22.38 o
   9   3  15        2.14        7.51     16.27 o
  10   3  15      134.43      130.92     23.10 o
  11   3  15        7.56       14.85     18.70 o
  -2   4  15       49.93       57.21     36.86 o
 -16   0  16      132.19      104.52     36.86 o
 -14   0  16       32.35       44.01     30.80 o
 -12   0  16        4.77      -19.25     26.40 o
 -10   0  16       60.57       74.03     20.74 o
  -8   0  16     1195.11     1116.16     61.56 o
  -6   0  16      598.76      609.98     31.73 o
  -4   0  16      405.07      386.28     23.54 o
  -2   0  16      446.23      427.18     35.45 o
   0   0  16     2412.93     2279.69     88.41 o
   2   0  16     2170.87     2116.44     82.92 o
   4   0  16      475.73      547.83     29.76 o
   6   0  16      559.20      540.12     30.00 o
   8   0  16      796.52      681.46     35.31 o
  10   0  16      118.69      104.16     17.75 o
  12   0  16       48.95       60.51     25.30 o
  14   0  16        0.44      -18.70     25.85 o
 -16   1  16        3.17      -33.55     33.55 o
 -15   1  16       36.96       67.66     36.31 o
 -14   1  16       32.57       12.10     32.45 o
 -13   1  16       17.96       24.75     30.80 o
 -12   1  16      146.25      146.32     34.65 o
 -11   1  16       18.74       21.91     23.65 o
 -10   1  16      240.75      325.49     23.08 o
  -9   1  16       18.77       -9.01     16.67 o
  -8   1  16      610.84      656.35     26.26 o
  -7   1  16      213.15      211.06     14.69 o
  -6   1  16     1035.68     1036.93     35.61 o
  -5   1  16        6.98        3.93     10.00 o
  -4   1  16      148.14      158.23     11.57 o
  -3   1  16        4.50        8.86      8.73 o
  -2   1  16       25.05       22.83      9.07 o
  -1   1  16      120.74      136.78     11.25 o
   0   1  16      100.05       99.49     10.83 o
   1   1  16      362.20      366.35     22.71 o
   2   1  16       96.35       72.49     14.10 o
   3   1  16       55.12       78.32     17.51 o
   4   1  16        7.70        1.24     10.09 o
   5   1  16      418.23      429.53     19.61 o
   6   1  16      279.39      287.21     18.41 o
   7   1  16      105.68       94.53     11.90 o
   8   1  16      238.28      252.81     17.06 o
   9   1  16      157.29      159.07     13.53 o
  10   1  16      368.32      390.40     26.55 o
  11   1  16        7.98      -14.05     14.05 o
  12   1  16      173.37      189.24     18.77 o
  13   1  16        1.91      -15.23     15.23 o
  14   1  16      112.13      122.17     25.85 o
 -14   2  16        0.17      -19.25     35.76 o
 -13   2  16      122.64      129.82     38.51 o
 -12   2  16        1.19       44.56     34.10 o
 -11   2  16       35.03       77.56     34.10 o
 -10   2  16        3.45      -28.05     28.05 o
  -9   2  16       27.08       52.81     30.80 o
  -8   2  16        2.96      -19.16     19.16 o
  -7   2  16      135.28      109.94     17.70 o
  -6   2  16       18.80       11.02     14.91 o
  -5   2  16      535.80      523.21     29.82 o
  -4   2  16      230.12      209.75     23.38 o
  -3   2  16      100.68       97.30     15.76 o
  -2   2  16      342.16      345.61     44.77 o
  -1   2  16      113.29      127.68     14.85 o
   0   2  16      362.03      362.75     22.80 o
   1   2  16       66.37       77.18     15.53 o
   2   2  16      102.19       98.83     13.06 o
   3   2  16       37.36       44.36     12.48 o
   4   2  16      403.73      434.99     22.15 o
   5   2  16      129.89      124.71     16.51 o
   6   2  16        8.07        2.29     14.93 o
   7   2  16       11.94        9.71     14.48 o
   8   2  16       21.56       -3.12     17.33 o
   9   2  16       68.31       87.34     16.57 o
  10   2  16        0.26      -13.57     14.70 o
  11   2  16      105.27      119.93     17.45 o
  12   2  16       17.16       11.13     15.18 o
  13   2  16      131.55       89.21     17.04 o
 -10   3  16       59.48       40.16     37.96 o
  -9   3  16        5.54        8.80     33.55 o
  -8   3  16        7.49       10.97     22.01 o
  -7   3  16       47.56       74.94     22.95 o
  -6   3  16        1.17      -20.09     20.09 o
  -5   3  16      132.08       99.48     22.08 o
  -4   3  16        1.93       13.01     18.36 o
  -3   3  16       62.66       65.99     19.23 o
  -2   3  16        4.51        7.65     20.63 o
  -1   3  16      244.89      242.75     24.96 o
   0   3  16        8.61        1.68     18.24 o
   1   3  16      235.97      274.58     25.99 o
   2   3  16      140.34      117.78     24.20 o
   3   3  16       12.69       10.05     17.60 o
   4   3  16       36.71       49.82     19.12 o
   5   3  16      499.77      571.72     36.96 o
   6   3  16        0.26        4.44     23.38 o
   7   3  16       53.67       56.09     20.08 o
   8   3  16        5.11       -3.33     25.58 o
   9   3  16       17.45       52.26     35.76 o
 -15   0  17        9.34      -19.25     31.90 o
 -13   0  17        2.67      -29.15     29.15 o
 -11   0  17        5.84       17.60     26.40 o
  -9   0  17       98.69       63.87     21.52 o
  -7   0  17      695.70      754.64     48.21 o
  -5   0  17     1247.42     1205.25     52.04 o
  -3   0  17     1500.51     1398.16     85.48 o
  -1   0  17     1990.81     1798.54     83.82 o
   1   0  17      509.21      511.22     29.31 o
   3   0  17     1228.37     1169.85     51.06 o
   5   0  17      733.46      634.32     33.92 o
   7   0  17      213.93      169.54     19.24 o
   9   0  17        0.13       21.62     25.30 o
  11   0  17       16.02        9.08     23.38 o
  13   0  17      199.45      182.63     32.45 o
 -15   1  17      229.90      254.14     45.11 o
 -14   1  17       17.78      -29.70     31.35 o
 -13   1  17      163.76      137.52     36.86 o
 -12   1  17        0.78       22.00     30.80 o
 -11   1  17      284.93      285.49     41.26 o
 -10   1  17      200.96      202.85     26.37 o
  -9   1  17      221.63      214.31     18.55 o
  -8   1  17        5.84       -9.82     11.14 o
  -7   1  17       22.81       54.13     12.41 o
  -6   1  17       58.31       36.66     11.69 o
  -5   1  17      313.45      349.32     19.64 o
  -4   1  17      152.50      173.62     14.29 o
  -3   1  17       69.31       98.00     11.27 o
  -2   1  17      413.08      472.93     19.63 o
  -1   1  17        1.41       -1.29      9.59 o
   0   1  17      542.60      533.87     24.72 o
   1   1  17       22.21       23.84     17.56 o
   2   1  17      189.45      188.67     13.94 o
   3   1  17      908.75      804.30     33.57 o
   4   1  17      125.63      109.72     12.54 o
   5   1  17      384.24      389.90     27.62 o
   6   1  17      141.36      137.95     20.84 o
   7   1  17      416.81      430.53     24.80 o
   8   1  17        3.29       11.79     13.09 o
   9   1  17      253.37      270.54     18.81 o
  10   1  17       15.73       20.28     15.00 o
  11   1  17      275.75      308.56     22.90 o
  12   1  17       42.85       56.29     17.25 o
  13   1  17       16.18       -5.94     16.52 o
 -13   2  17        2.45        4.95     35.76 o
 -12   2  17       78.27      110.02     37.41 o
 -11   2  17        4.27      -30.25     30.25 o
 -10   2  17      115.97       80.31     34.10 o
  -9   2  17       13.14       50.61     30.80 o
  -8   2  17      483.04      535.62     36.54 o
  -7   2  17      262.09      289.22     53.91 o
  -6   2  17       81.36       82.50     21.45 o
  -5   2  17      170.27      155.40     22.55 o
  -4   2  17        2.33       -9.03     17.15 o
  -3   2  17      253.52      278.73     24.98 o
  -2   2  17       28.67       23.59     17.18 o
  -1   2  17      111.44      125.09     21.18 o
   0   2  17        3.25       -7.91     18.15 o
   1   2  17       57.68       60.97     14.95 o
   2   2  17       73.97      106.70     18.66 o
   3   2  17       75.75       88.49     14.46 o
   4   2  17       65.99       96.76     15.09 o
   5   2  17       23.36       17.11     13.46 o
   6   2  17      360.60      363.38     37.13 o
   7   2  17        2.16        9.68     15.27 o
   8   2  17      235.57      243.93     21.40 o
   9   2  17        3.09       -5.93     15.67 o
  10   2  17      151.09      151.56     19.26 o
  11   2  17        7.12      -15.57     15.57 o
  12   2  17       55.37       35.97     25.86 o
  -9   3  17        5.57       27.50     37.41 o
  -8   3  17       39.47       56.38     24.03 o
  -7   3  17        2.44       17.35     22.55 o
  -6   3  17       76.49       48.61     23.10 o
  -5   3  17       29.02       -3.58     20.22 o
  -4   3  17      140.21      150.04     31.35 o
  -3   3  17        0.51        6.70     19.95 o
  -2   3  17      343.47      381.53     31.48 o
  -1   3  17       58.37       33.99     19.69 o
   0   3  17      105.83       98.76     22.06 o
   1   3  17       26.54       11.12     19.00 o
   2   3  17      340.51      376.50     30.70 o
   3   3  17        3.91       -8.58     26.40 o
   4   3  17       41.53       40.93     21.45 o
   5   3  17       40.15       -0.76     19.33 o
   6   3  17       32.11       12.91     18.93 o
   7   3  17        5.93        0.00     35.21 o
 -14   0  18       36.14       35.76     34.10 o
 -12   0  18      278.16      258.54     40.16 o
 -10   0  18      528.87      547.05     40.57 o
  -8   0  18     1188.91     1296.89     97.37 o
  -6   0  18      226.06      233.32     21.20 o
  -4   0  18     1090.27     1051.79     64.30 o
  -2   0  18     1204.39     1195.66     75.64 o
   0   0  18      552.92      514.65     29.73 o
   2   0  18      592.53      497.56     29.56 o
   4   0  18        0.43      -16.21     16.21 o
   6   0  18       12.72       37.97     22.55 o
   8   0  18      124.00      103.67     20.88 o
  10   0  18      163.01      175.52     24.17 o
  12   0  18      184.20      184.58     26.17 o
 -14   1  18       42.53       53.91     36.86 o
 -13   1  18        1.09       18.15     33.55 o
 -12   1  18       14.57       -8.80     30.80 o
 -11   1  18       44.14        4.95     30.25 o
 -10   1  18        3.27      -22.00     28.05 o
  -9   1  18       24.27      -19.40     21.92 o
  -8   1  18      282.17      297.11     23.94 o
  -7   1  18      490.83      496.58     25.27 o
  -6   1  18       98.54       82.37     21.00 o
  -5   1  18       69.83       56.94     13.99 o
  -4   1  18       71.84       69.09     14.08 o
  -3   1  18      354.54      359.70     18.18 o
  -2   1  18      440.13      450.14     20.51 o
  -1   1  18       77.42       86.83     13.02 o
   0   1  18      706.79      686.01     29.14 o
   1   1  18       85.65       89.28     21.99 o
   2   1  18      495.22      497.80     23.75 o
   3   1  18       46.86       47.95     13.39 o
   4   1  18      561.54      543.68     25.41 o
   5   1  18       16.34       18.48     13.37 o
   6   1  18      604.29      548.05     25.86 o
   7   1  18        8.07      -20.72     20.72 o
   8   1  18      318.89      327.23     20.75 o
   9   1  18       49.08       57.53     15.25 o
  10   1  18       93.34       79.49     18.51 o
  11   1  18       82.18       88.18     18.48 o
  12   1  18       84.36       82.27     60.51 o
 -12   2  18       54.51       50.61     37.41 o
 -11   2  18       28.49       53.36     35.21 o
 -10   2  18      112.85      135.87     36.86 o
  -9   2  18       64.98       66.56     33.00 o
  -8   2  18      108.78       90.13     22.08 o
  -7   2  18       34.78       24.03     19.55 o
  -6   2  18       58.56       70.73     20.44 o
  -5   2  18       17.65       28.99     19.73 o
  -4   2  18      145.50      213.98     34.10 o
  -3   2  18       38.11       -1.62     18.56 o
  -2   2  18       60.80       59.67     19.34 o
  -1   2  18      128.44      115.44     20.74 o
   0   2  18       89.54       87.18     34.38 o
   1   2  18      349.87      348.13     28.43 o
   2   2  18       27.34       36.24     16.14 o
   3   2  18      576.29      616.38     27.92 o
   4   2  18        6.85        2.31     14.09 o
   5   2  18      224.43      276.74     19.84 o
   6   2  18       24.42       26.18     16.59 o
   7   2  18      234.07      209.99     21.26 o
   8   2  18        7.63        2.87     16.57 o
   9   2  18       52.69       40.95     17.60 o
  10   2  18        0.76       31.68     25.14 o
  -7   3  18      201.58      172.65     28.32 o
  -6   3  18        0.05      -20.88     20.88 o
  -5   3  18      196.07      194.60     28.05 o
  -4   3  18       10.12       10.99     21.41 o
  -3   3  18      189.46      205.47     26.63 o
  -2   3  18        0.15        5.78     20.48 o
  -1   3  18       63.75       89.17     22.85 o
   0   3  18       13.38       -6.45     20.91 o
   1   3  18      125.03      142.80     23.92 o
   2   3  18       13.79       18.78     21.00 o
   3   3  18        0.33      -20.35     32.45 o
   4   3  18       34.94       -3.30     35.21 o
   5   3  18       21.98       -3.85     34.65 o
 -13   0  19      169.90      222.23     41.26 o
 -11   0  19       97.34      136.42     35.21 o
  -9   0  19      168.76      211.23     36.31 o
  -7   0  19      277.24      278.89     38.51 o
  -5   0  19      524.93      584.40     37.13 o
  -3   0  19      171.51      204.00     23.12 o
  -1   0  19       98.04      113.59     20.42 o
   1   0  19      174.60      114.93     20.96 o
   3   0  19        6.75        3.33     18.40 o
   5   0  19      351.31      332.48     29.49 o
   7   0  19      211.00      203.80     39.88 o
   9   0  19      564.17      603.42     83.06 o
  11   0  19       29.73        4.17     20.88 o
 -13   1  19        3.70      -31.90     31.90 o
 -12   1  19       25.88       12.65     32.45 o
 -11   1  19        0.50       -5.50     31.35 o
 -10   1  19      266.91      234.33     40.71 o
  -9   1  19       47.80       35.21     30.25 o
  -8   1  19       36.77       33.55     30.25 o
  -7   1  19      277.56      276.46     23.52 o
  -6   1  19       38.41       25.49     15.05 o
  -5   1  19      315.65      328.10     22.61 o
  -4   1  19       94.41      112.40     16.90 o
  -3   1  19      353.73      352.38     23.15 o
  -2   1  19       17.31       24.93     12.89 o
  -1   1  19      499.25      542.63     25.48 o
   0   1  19       44.58       58.39     13.88 o
   1   1  19      783.93      740.44     31.12 o
   2   1  19       22.14       13.35     13.36 o
   3   1  19      607.93      552.43     26.09 o
   4   1  19       27.15       24.78     13.93 o
   5   1  19      373.76      382.24     22.30 o
   6   1  19       71.77       61.42     16.67 o
   7   1  19       96.52       83.60     15.83 o
   8   1  19       82.94       84.19     23.35 o
   9   1  19       61.03       61.36     16.28 o
  10   1  19       13.64       -9.41     17.36 o
  11   1  19        3.90       17.05     36.86 o
 -10   2  19       41.80       90.21     36.31 o
  -9   2  19        3.82       20.35     34.65 o
  -8   2  19        5.30      -25.85     30.25 o
  -7   2  19      174.04      239.16     49.51 o
  -6   2  19      136.85      132.95     23.97 o
  -5   2  19       79.91       97.43     22.63 o
  -4   2  19      257.22      260.31     39.61 o
  -3   2  19        0.61        4.43     19.73 o
  -2   2  19      225.03      252.39     26.59 o
  -1   2  19       31.54       28.67     19.73 o
   0   2  19      337.31      394.89     49.51 o
   1   2  19       56.80       88.20     48.13 o
   2   2  19      245.98      289.72     40.71 o
   3   2  19       23.24       33.43     20.34 o
   4   2  19      246.22      331.40     21.74 o
   5   2  19       22.17       27.66     16.16 o
   6   2  19       79.38       91.79     19.62 o
   7   2  19       28.99      -10.11     27.15 o
   8   2  19       83.96       58.31     27.23 o
   9   2  19       41.92       28.89     27.03 o
  -3   3  19        9.64       37.96     36.86 o
  -2   3  19       27.51       29.70     35.76 o
  -1   3  19        4.64       44.01     36.31 o
   0   3  19        7.80       -4.40     34.10 o
   1   3  19        5.47      -33.00     33.00 o
 -12   0  20      218.83      314.10     46.21 o
 -10   0  20       30.08       11.00     30.80 o
  -8   0  20       29.90       51.16     30.25 o
  -6   0  20      195.31      235.43     37.41 o
  -4   0  20       15.90      -17.88     17.88 o
  -2   0  20       21.98       19.46     19.62 o
   0   0  20      152.23      130.60     32.18 o
   2   0  20      404.90      429.33     32.78 o
   4   0  20      581.35      583.58     39.26 o
   6   0  20      583.41      620.52     52.26 o
   8   0  20      198.83      223.79     28.66 o
  10   0  20      249.96      269.54     45.66 o
 -11   1  20        4.39        8.80     33.00 o
 -10   1  20       51.72       39.61     34.10 o
  -9   1  20        2.02      -13.75     30.25 o
  -8   1  20       81.23       70.96     33.00 o
  -7   1  20       74.51       45.11     31.90 o
  -6   1  20      280.69      293.78     27.37 o
  -5   1  20       65.06      101.33     28.81 o
  -4   1  20      329.32      375.26     25.28 o
  -3   1  20        0.00       -1.91     15.46 o
  -2   1  20      479.62      527.98     29.84 o
  -1   1  20       34.40       27.66     14.43 o
   0   1  20      552.36      601.51     28.05 o
   1   1  20       50.96       73.86     15.32 o
   2   1  20      128.66      149.40     17.14 o
   3   1  20       71.53       98.54     16.34 o
   4   1  20       80.01       75.22     16.06 o
   5   1  20       93.70      102.90     16.13 o
   6   1  20       19.88       21.14     15.26 o
   7   1  20       69.91      100.46     16.86 o
   8   1  20        0.48       17.73     15.94 o
   9   1  20       26.07       -5.11     20.14 o
  -8   2  20       11.45      -29.15     33.00 o
  -7   2  20       30.14       34.65     23.34 o
  -6   2  20        8.54       11.83     26.95 o
  -5   2  20      132.05      127.78     24.47 o
  -4   2  20       12.18       -1.61     21.74 o
  -3   2  20       84.59       87.47     22.94 o
  -2   2  20      102.74       76.60     23.25 o
  -1   2  20      316.58      330.38     30.38 o
   0   2  20        5.72      -16.06     21.17 o
   1   2  20      172.50      177.73     55.28 o
   2   2  20       33.11       28.79     21.41 o
   3   2  20       89.98      103.58     24.20 o
   4   2  20       88.20       98.01     24.27 o
   5   2  20       30.11       19.67     31.90 o
   6   2  20       40.21       11.88     24.98 o
   7   2  20        0.67      -21.97     26.25 o
 -11   0  21        2.62       96.26     36.31 o
  -9   0  21      127.07      156.77     37.96 o
  -7   0  21        3.76      -13.75     30.25 o
  -5   0  21       43.20       87.46     33.55 o
  -3   0  21      267.22      258.01     27.97 o
  -1   0  21      540.01      584.56     39.67 o
   1   0  21      655.69      696.17     45.10 o
   3   0  21      528.63      559.88     39.19 o
   5   0  21      269.18      245.37     29.27 o
   7   0  21      272.50      365.53     42.36 o
 -10   1  21       34.25       11.00     34.65 o
  -9   1  21      149.32      170.52     39.61 o
  -8   1  21       28.86       38.51     33.55 o
  -7   1  21      210.09      228.28     40.16 o
  -6   1  21        4.15       -5.72     17.01 o
  -5   1  21      168.74      222.88     22.23 o
  -4   1  21       12.13       19.64     16.94 o
  -3   1  21      377.66      449.06     28.68 o
  -2   1  21      104.90       97.83     19.03 o
  -1   1  21        9.61       32.32     17.77 o
   0   1  21       86.13      141.58     17.52 o
   1   1  21       88.64      107.80     17.39 o
   2   1  21      159.11      146.80     19.61 o
   3   1  21        1.29        5.98     15.54 o
   4   1  21       53.22       73.01     17.02 o
   5   1  21       10.52       13.45     16.02 o
   6   1  21       58.99       79.10     17.18 o
   7   1  21      111.97       92.11     22.29 o
   8   1  21       26.95       30.53     26.45 o
  -6   2  21       67.30       76.95     26.05 o
  -5   2  21       21.16       37.04     23.18 o
  -4   2  21      225.76      287.89     31.89 o
  -3   2  21       13.64       -1.87     22.30 o
  -2   2  21      118.43      124.29     25.64 o
  -1   2  21        2.11       33.79     22.16 o
   0   2  21       11.33       29.42     22.79 o
   1   2  21      141.24      121.14     25.37 o
   2   2  21       20.28       -3.85     35.21 o
   3   2  21       81.39       65.46     37.96 o
   4   2  21       10.43        1.65     36.86 o
  -8   0  22      111.71       83.61     35.76 o
  -6   0  22      245.59      253.04     42.91 o
  -4   0  22      436.56      447.22     51.16 o
  -2   0  22      584.27      642.24     48.13 o
   0   0  22      292.27      299.80     31.70 o
   2   0  22      162.56      141.88     43.46 o
   4   0  22      215.52      212.29     29.44 o
   6   0  22       98.18      104.52     40.16 o
  -7   1  22       53.89       31.90     34.65 o
  -6   1  22       99.02      113.87     37.96 o
  -5   1  22       49.42       26.93     34.38 o
  -4   1  22       21.53       20.09     18.51 o
  -3   1  22      229.27      268.94     24.88 o
  -2   1  22        2.27       20.38     19.05 o
  -1   1  22       62.33       36.61     19.58 o
   0   1  22        0.18       19.17     19.15 o
   1   1  22       15.98       29.40     16.65 o
   2   1  22       65.27       68.20     18.14 o
   3   1  22       32.22       41.96     17.73 o
   4   1  22      118.58      107.37     22.33 o
   5   1  22       11.20       30.44     20.96 o
  -5   0  23      539.29      678.25     64.36 o
  -3   0  23       70.07       96.81     38.51 o
  -1   0  23      115.07       72.29     26.44 o
   1   0  23       67.69       63.81     26.05 o
   3   0  23      109.31      100.39     65.18 o
  -4   1  23       17.60       -7.70     35.21 o
  -3   1  23        2.60       57.76     37.41 o
  -2   1  23        1.37       23.22     20.29 o
  -1   1  23       97.85       82.94     21.69 o
   0   1  23       16.87      -32.45     33.55 o
 
